# Supplementary material for: Murine Retina Outer Plexiform Layer Development and Transcriptome Analysis of Pre-Synapses in Photoreceptors
Source: Life (Basel). 2024 Sep 2;14(9):1103. doi: 10.3390/life14091103 (PMC11433150; doi:10.3390/life14091103)
Supplement: Supplementary file 1 [file life-14-01103-s001.zip]

Archive with 27 entries (26 files):
- Supple figure legends-r2.pdf
- Supplemental FigS1 0317-2024.pdf
- Supplemental figS2 0317-2024.pdf
- Supplemental FigS3 0820-2024.pdf
- Supplemental FigS4 0820-2024.pdf
- Supplemental FigS5 PKC a.pdf
- Supplemental FigS6 0317-2024.pdf
- Supplemental FigS7 0820-2024.pdf
- Supplemental FigS8 0317-2024.pdf
- supplemental table S9.pdf
- Supplemental tableS1-0317-2024.xlsx
- supplemental tableS2-0317-2024.xlsx
- supplemental tableS3-S8 03172024.xlsx
- __MACOSX/
- __MACOSX/._Supple figure legends-r2.docx
- __MACOSX/._Supplemental Fig1 0317-2024.pdf
- __MACOSX/._Supplemental fig2 0317-2024.pdf
- __MACOSX/._Supplemental Fig3 0820-2024.pdf
- __MACOSX/._Supplemental Fig4 0820-2024.pdf
- __MACOSX/._Supplemental Fig5 PKC a.pdf
- __MACOSX/._Supplemental Fig6 0317-2024.pdf
- __MACOSX/._Supplemental Fig7 0820-2024.pdf
- __MACOSX/._Supplemental Fig8 0317-2024.pdf
- __MACOSX/._supplemental table 9.docx
- __MACOSX/._Supplemental table1-0317-2024.xlsx
- __MACOSX/._supplemental table2-0317-2024.xlsx
- __MACOSX/._supplemental table3-8 03172024.xlsx
