# Supplementary material for: Murine Retina Outer Plexiform Layer Development and Transcriptome Analysis of Pre-Synapses in Photoreceptors
Source: Life (Basel). 2024 Sep 2;14(9):1103. doi: 10.3390/life14091103 (PMC11433150; doi:10.3390/life14091103)
Supplement: Supplementary file 1 [file life-14-01103-s001.zip › Supplemental tableS1-0317-2024.xlsx]

## Sheet: Supplemental table 1 gene list
Table S1 Gene lists of Venn diagram
upRod-NRL (319)	upSCL-NRL (83)	upRod-downSCL- noNRL (28)	upRpd-downSCL-NRL (6)
A930003A15Rik	1700066B19Rik	Abcc8	Ankrd2
A930033H14Rik	A130010J15Rik	Agt	Cdh10
Abhd12	A930009A15Rik	Aldh1a7	Gnb1
Abhd8	Acbd7	Bmp7	Inpp5d
Acbd4	Ache	Cabp2	Nrl
Acoxl	Akap6	Cdh9	Siah3
Adam9	Alx4	Cfap77
Adamts3	Amy1	Dio2
Adamtsl1	Ankrd27	Frzb
Adipor1	Arhgap27	Gm43622
Adprhl1	Arid5a	Grm5
Agpat3	Bub1b	Grm6
Ahnak2	Calu	Igf1
Aip	Cap2	Insyn2a
Aipl1	Cd37	Mlc1
Aldoa	Cdkl1	Nr1h4
Ankrd2	Chst3	Pak7
Ankrd33	Cnnm4	Pcp2
Anp32e	Crybg3	Pdyn
Ap2a2	Cybrd1	Prkg2
Arl3	Dclk1	Rnf112
Arl4d	Diaph3	Samd5
Arxes2	Dnah7c	Shisa9
Asl	Dnaic1	St6galnac5
Atp1a3	Dqx1	Synpr
Atp5b	Ebf2	Tafa4
Atp5k	Egr3	Tmem35a
Atxn1	En2	Vcam1
Aven	Epb41l1
Bbs7	Fbxo24
Bhlhe41	Gem
Bicd2	Gls
Bicdl1	Gm10097
Borcs5	Gm10721
Bst1	Gm17535
C2cd2l	Gm17949
Cabp4	Gm5460
Cacng5	Gnat2
Camk2a	Grem1
Cartpt	Gsta3
Ccdc107	H2-K1
Ccdc12	Harbi1
Ccdc124	Heg1
Ccdc126	Igsf9
Ccdc24	Irf5
Ccdc92	Itga4
Cd34	Kifc1
Cdh10	Lca5l
Cdhr1	Lrrc52
Cdk2ap2	Map4
Cdk5r2	Mapk12
Cdkl2	Mbnl2
Cdnf	Mfsd4a
Cend1	Myo7a
Cerk	Negr1
Cfap126	Nlrp10
Chga	Nr1d1
Chst2	Opn4
Clstn1	Orm1
Cnbd2	Osbpl1a
Cnga1	Parvg
Cngb1	Ranbp3l
Col26a1	Rapgef5
Col3a1	Rinl
Col4a3	Riox2
Cox6a1	Rnf144b
Cpm	Scd3
Crb1	Scrn1
Cst3	Slc35g1
Ctif	Slc38a3
Ctsb	Slc7a8
Cutal	Spock1
Cystm1	Tal2
Dbp	Tbc1d30
Ddrgk1	Tcta
Desi1	Tigd4
Dhdh	Trim17
Diras1	Upb1
Dleu7	Usp43
Dynlrb2	Wipf1
Dzank1	Zfp457
Eepd1	Zfp488
Ehd4	Znrd1as
Emc7
Eno1
Eno1b
Epas1
Eps8
Fabp12
Fam160a1
Fam161a
Fam229b
Fam3c
Fam57b
Fau
Flywch2
Fmc1
Fmn1
Fndc1
Fscn2
Fth1
Gabrr1
Gabrr2
Gadd45a
Galnt10
Gas6
Ggt7
Gja10
Glb1l2
Gm17018
Gm37240
Gm5617
Gnat1
Gnaz
Gnb1
Gnb5
Got1
Gpr152
Gpx4
Gramd1b
Grk1
Gstp1
Guca1a
Guk1
Hagh
Heatr5a
Hmgn1
Hsbp1l1
Hsp90aa1
Hspa1a
Hspa1b
Icmt
Ier3
Ift22
Impdh1
Inpp5d
Ipmk
Iqcd
Isoc2b
Kcne2
Kcng1
Kcnip2
Kcnj12
Kcnj5
Kcnk9
Kirrel
Klf9
Lgalsl
Lhfpl3
Loxl4
Lpgat1
Lrit1
Lrit2
Lrrk1
Lsm4
Ly6c1
Lypd6b
Mef2c
Mlf2
Mmd
Mmel1
Mmp9
Mrpl14
Mrpl54
Mylk
Myrip
Napb
Ndrg3
Ndufa13
Ndufa2
Ndufa4
Ndufa6
Ndufb11
Ndufb3
Ndufs5
Nfasc
Nipal1
Nrl
Nrn1
Nrtn
Nsf
Nucb2
Oaz1
Ormdl3
Osbp2
Osmr
Pacrg
Paqr9
Parp10
Pcbp2
Pcnx2
Pcp4
Pde6b
Pde6d
Pde6g
Pde8b
Pex5l
Pfdn1
Pfkfb2
Pitpnm1
Pkm
Pla2g7
Plcd3
Plch2
Plekhb1
Plekhb2
Pmm1
Pomc
Ppard
Ppargc1b
Ppp2r5c
Prcd
Prkcz
Prom1
Prph2
Ptges2
Ptgis
Ptprn2
Purb
Qpct
Rab3a
Rab4a
Rabac1
Raly
Rasgrf1
Rbp3
Rcvrn
Rd3
Rd3l
Rdh12
Rdh8
Reep6
Rgs6
Rho
Rhot2
Ric8b
Rit2
Rnf157
Rom1
Rp1l1
Rplp1
Rps21
Rps29
Rps6ka2
Rrp1b
Rtn4rl2
Samd9l
Sap30l
Scand1
Scn4a
Scrn3
Sh3gl2
Siah3
Sla2
Slc25a12
Slc25a25
Slc25a29
Slc25a5
Slc4a5
Slc5a2
Slc6a15
Slc6a6
Snta1
Sntb2
Sparcl1
Spg7
Spire2
Srp54b
Srxn1
Ssu72
St3gal1
St8sia1
Stard10
Stk35
Stx3
Styxl1
Sv2b
Syne1
Syngr1
Synpo2
Syt3
Taok3
Tdrd7
Tgm3
Thoc5
Thy1
Tma7
Tmem108
Tmem150c
Tmem160
Tmem218
Tmem229b
Tmem237
Tmem255b
Tnnt1
Trak1
Tspan10
Tulp1
Tusc3
Txn2
Uap1
Ube2j1
Ubtd1
Uckl1
Unc119
Uqcc3
Uqcr11
Uqcrh
Uqcrq
Ush2a
Vamp2
Vsnl1
Vti1b
Vwa5b2
Wdr59
Whrn
Ybx3
Zdhhc2
Zdhhc5
