# Supplementary material for: Murine Retina Outer Plexiform Layer Development and Transcriptome Analysis of Pre-Synapses in Photoreceptors
Source: Life (Basel). 2024 Sep 2;14(9):1103. doi: 10.3390/life14091103 (PMC11433150; doi:10.3390/life14091103)
Supplement: Supplementary file 1 [file life-14-01103-s001.zip › supplemental tableS2-0317-2024.xlsx]

## Sheet: Sheet1
Table S2. SynGo genes from the gene lists of Venn diagrams
upRod-noNRL (678;66)	upRod-NRL (319;45)	upRod-down SCL (34;12)	upSCL-NRL (83;8)	upSCL-noNRL (600;11)
ABCC8	ANP32E	ABCC8	ACHE	ADD2
ABLIM1	AP2A2	CDH10	CAP2	CAMK2G
ADORA1	ATP1A3	CDH9	DCLK1	FLNA
ALDOC	CACNG5	GNB1	EPB41L1	GABRD
ANXA1	CAMK2A	GRM5	IGSF9	HTR3A
ATP6V0E2	CDH10	IGF1	NEGR1	LZTS1
BLOC1S1	CDK5R2	INSYN2A	SCRN1	P2RX3
C1QL1	CLSTN1	PAK7	SPOCK1	P2RY4
CACNG7	EPS8	PDYN		SLC18A2
CALB1	GABRR1	SHISA9		SRCIN1
CALB2	GABRR2	SYNPR		TRPV1
CALCRL	GNAZ	TAFA4
CALY	GNB1
CDH9	GNB5
CHRNB3	HSP90AA1
CLSTN2	MLF2
CRH	MMP9
DLG4	MYLK
DNM1	NAPB
DRD2	NRN1
DRD4	NSF
EEF1A2	PCBP2
GLRA3	PRKCZ
GNG13	PTPRN2
GPR158	RAB3A
GRIN2D	RAB4A
GRM5	RABAC1
HABP4	RASGRF1
HAPLN1	RPLP1
IGF1	RPS21
INSYN2A	SH3GL2
KCNC4	SLC6A6
KCNJ8	SPARCL1
KCNJ9	STX3
KIF17	SV2B
LRRTM4	SYNE1
MAP1LC3A	SYNGR1
NEFL	SYT3
NPY1R	THY1
NTNG1	TMEM108
NXPH1	VAMP2
PACSIN2	VTI1B
PAK7	YBX3
PDYN	ZDHHC2
PPP1R1B	ZDHHC5
PPP3CC
RGS9
RPL36
SCAMP5
SCG2
SHISA9
SLC12A5
SLC17A6
SLC17A8
SLC4A8
SLC6A17
SNPH
SV2C
SVOP
SYN2
SYNGR3
SYNPR
TAC2
TAFA4
TSPAN7
VGF
