# Supplementary material for: Murine Retina Outer Plexiform Layer Development and Transcriptome Analysis of Pre-Synapses in Photoreceptors
Source: Life (Basel). 2024 Sep 2;14(9):1103. doi: 10.3390/life14091103 (PMC11433150; doi:10.3390/life14091103)
Supplement: Supplementary file 1 [file life-14-01103-s001.zip › supplemental tableS3-S8 03172024.xlsx]

## Sheet: table S3
Table S3. Upregulated Rod NRLtargets -Chart, DAVID
Category	Term	Count	%	PValue	Genes	List Total	Pop Hits	Pop Total	Fold Enrichment	Bonferroni	Benjamini	FDR
GOTERM_CC_DIRECT	GO:0001750~photoreceptor outer segment	21	6.73077	4.02442e-19	RD3, CRB1, RCVRN, PRCD, ROM1, PLEKHB1, GUCA1A, TULP1, MYRIP, RP1L1, GRK1, PRPH2, GNB1, CNGA1, RHO, PDE6B, BBS7, STX3, GNAT1, PROM1, CNGB1	298	87	21291	17.2457	1.62587e-16	1.62587e-16	1.55343e-16
GOTERM_BP_DIRECT	GO:0007601~visual perception	24	7.69231	3.32486e-17	RD3, CRB1, RCVRN, RDH8, EPAS1, PDE6G, PRCD, CABP4, ROM1, GUCA1A, TULP1, USH2A, RP1L1, GRK1, GABRR2, RDH12, PRPH2, CNGA1, PDE6D, RHO, UNC119, PDE6B, AIPL1, GNAT1	287	156	20399	10.9349	5.35967e-14	5.35967e-14	5.31312e-14
GOTERM_CC_DIRECT	GO:0001917~photoreceptor inner segment	18	5.76923	2.48791e-16	RD3, CRB1, RCVRN, WHRN, GUCA1A, ATP1A3, TULP1, USH2A, FAM161A, RDH12, GUK1, PRPH2, GNB1, RHO, STX3, AIPL1, GNAT1, REEP6	298	75	21291	17.1471	8.9706e-14	5.02558e-14	4.80167e-14
UP_KW_BIOLOGICAL_PROCESS	KW-0844~Vision	18	5.76923	3.35838e-16	RD3, RCVRN, PDE6G, PRCD, ROM1, GUCA1A, TULP1, USH2A, RP1L1, GRK1, RDH12, PRPH2, CNGA1, PDE6D, RHO, UNC119, PDE6B, GNAT1	153	78	10895	16.4329	2.53131e-14	2.55237e-14	2.35087e-14
GOTERM_CC_DIRECT	GO:0042622~photoreceptor outer segment membrane	9	2.88462	3.64491e-12	PDE6G, CDHR1, PRCD, GNB1, ROM1, CNGA1, RHO, PDE6B, PROM1	298	14	21291	45.9298	1.47252e-09	4.90848e-10	4.68979e-10
GOTERM_CC_DIRECT	GO:0016020~membrane	166	53.2051	4.2922e-11	KCNG1, NDUFA13, LPGAT1, RAB3A, CERK, PLEKHB2, TUSC3, PLEKHB1, CLSTN1, ZDHHC5, GUCA1A, LOXL4, ENO1, COX6A1, SLA2, ZDHHC2, GALNT10, SLC4A5, LY6C1, EPS8, ABHD12, NIPAL1, GNAT1, RGS6, SH3GL2, IER3, BORCS5, PAQR9, SLC6A15, AIP, COL4A3, ADAM9, OSBP2, GNAZ, NRN1, KCNE2, NDUFB11, ARL3, CEND1, THY1, SLC5A2, ADIPOR1, PRKCZ, UQCRH, CFAP126, UBE2J1, GRK1, RHOT2, SYNGR1, PCNX2, DDRGK1, GJA10, INPP5D, PROM1, S…	298	7869	21291	1.50719	1.73405e-08	4.33512e-09	4.14197e-09
KEGG_PATHWAY	mmu04744:Phototransduction	10	3.20513	1.82871e-10	GRK1, RCVRN, PDE6G, GNB1, CNGA1, RHO, GUCA1A, PDE6B, GNAT1, CNGB1	150	27	9396	23.2	4.2609e-08	4.2609e-08	4.09632e-08
GOTERM_BP_DIRECT	GO:0050896~response to stimulus	19	6.08974	1.01853e-08	RD3, RCVRN, RDH8, PDE6G, PRCD, ROM1, GUCA1A, TULP1, USH2A, RP1L1, GRK1, RDH12, PRPH2, CNGA1, PDE6D, RHO, UNC119, PDE6B, GNAT1	287	242	20399	5.5804	1.64186e-05	8.20938e-06	8.13809e-06
GOTERM_BP_DIRECT	GO:0050908~detection of light stimulus involved in visual perception	8	2.5641	2.7926e-08	CRB1, PRPH2, GJA10, ROM1, TULP1, GNAT1, REEP6, CNGB1	287	24	20399	23.6922	4.50157e-05	1.50056e-05	1.48753e-05
UP_KW_BIOLOGICAL_PROCESS	KW-0813~Transport	57	18.2692	7.77588e-08	KCNG1, NDUFA13, RAB3A, KCNK9, TUSC3, ZDHHC5, BICDL1, FABP12, AP2A2, BICD2, SLC4A5, TXN2, GABRR2, GABRR1, NIPAL1, CNGA1, BBS7, NSF, SLC6A15, THOC5, PITPNM1, RBP3, NDUFS5, SCN4A, SLC25A5, SLC25A12, OSBP2, GRAMD1B, NAPB, KCNE2, NDUFB11, ARL3, NDUFB3, ATP1A3, UQCR11, SLC5A2, OAZ1, UQCRH, SLC25A29, SV2B, STX3, SLC25A25, VTI1B, KCNJ5, RAB4A, NDUFA6, KCNJ12, KCNIP2, NDUFA4, NDUFA2, STARD10, SLC6A6, UQCR…	153	2027	10895	2.00243	5.90965e-06	2.95484e-06	2.72156e-06
GOTERM_CC_DIRECT	GO:0070469~respiratory chain	10	3.20513	2.16802e-07	NDUFA13, NDUFA6, UQCRQ, NDUFB11, NDUFA4, NDUFS5, NDUFA2, NDUFB3, UQCR11, UQCRH	298	63	21291	11.3407	8.75841e-05	1.75176e-05	1.67371e-05
UP_KW_BIOLOGICAL_PROCESS	KW-0679~Respiratory chain	10	3.20513	2.59385e-07	NDUFA13, NDUFA6, UQCRQ, NDUFB11, NDUFA4, NDUFS5, NDUFA2, NDUFB3, UQCR11, UQCRH	153	65	10895	10.9553	1.9713e-05	6.57108e-06	6.05231e-06
GOTERM_BP_DIRECT	GO:0007602~phototransduction	7	2.24359	5.95351e-07	RCVRN, CABP4, PDE6D, RHO, GUCA1A, GNAT1, CNGB1	287	23	20399	21.632	0.000959246	0.000239926	0.000237843
GOTERM_CC_DIRECT	GO:0043209~myelin sheath	15	4.80769	8.50583e-07	NSF, NAPB, HSP90AA1, ENO1B, ATP1A3, THY1, ENO1, COX6A1, NFASC, PKM, GNB1, GNB5, SLC25A12, ALDOA, SLC25A5	298	199	21291	5.3854	0.000343577	5.72726e-05	5.47209e-05
KEGG_PATHWAY	mmu05415:Diabetic cardiomyopathy	16	5.12821	1.23678e-06	NDUFA13, NDUFA6, NDUFB11, NDUFA4, CAMK2A, NDUFA2, NDUFB3, UQCR11, COX6A1, PRKCZ, MMP9, UQCRH, COL3A1, UQCRQ, NDUFS5, SLC25A5	150	212	9396	4.72755	0.000288128	0.000144085	0.000138519
GOTERM_BP_DIRECT	GO:0060041~retina development in camera-type eye	11	3.52564	1.3024e-06	RD3, RP1L1, CRB1, PRPH2, GNB1, ROM1, RHO, PDE6B, TULP1, GNAT1, SLC4A5	287	99	20399	7.89741	0.00209727	0.000419893	0.000416247
UP_KW_BIOLOGICAL_PROCESS	KW-0249~Electron transport	11	3.52564	2.71645e-06	NDUFA13, NDUFA6, UQCRQ, NDUFB11, NDUFA4, NDUFS5, NDUFA2, NDUFB3, UQCR11, UQCRH, TXN2	153	109	10895	7.18624	0.000206429	5.16125e-05	4.75379e-05
GOTERM_BP_DIRECT	GO:0045494~photoreceptor cell maintenance	8	2.5641	3.31725e-06	RP1L1, CRB1, CDHR1, RHO, TULP1, PROM1, USH2A, CNGB1	287	46	20399	12.3612	0.00533314	0.000891233	0.000883493
GOTERM_CC_DIRECT	GO:0005737~cytoplasm	145	46.4744	4.2299e-06	NDUFA13, SAMD9L, LPGAT1, RAB3A, CERK, ISOC2B, ANKRD33, PLEKHB1, NRL, ENO1, SLA2, MYLK, EPS8, ABHD12, RPS6KA2, FTH1, GNAT1, CCDC92, TGM3, RGS6, SH3GL2, HMGN1, NSF, CDKL2, MEF2C, ADPRHL1, IPMK, AIP, SSU72, THOC5, CNBD2, PCP4, FNDC1, FAM161A, ADAM9, AIPL1, FSCN2, RD3, PFKFB2, NDRG3, EPAS1, ARL3, CABP4, UAP1, OAZ1, PRKCZ, PLA2G7, CFAP126, GRK1, CTIF, ATXN1, RIC8B, STK35, INPP5D, PCBP2, SRP54B, ASL, R…	298	7620	21291	1.35954	0.00170743	0.000244126	0.000233249
GOTERM_CC_DIRECT	GO:0042995~cell projection	39	12.5	4.888e-06	RD3, CRB1, RAB3A, PRCD, ARL3, CABP4, CLSTN1, CAMK2A, GUCA1A, TULP1, CFAP126, MYLK, GRK1, CST3, EPS8, PDE6D, TMEM108, RHO, PDE6B, BBS7, GNAT1, STX3, PROM1, SH3GL2, RCVRN, PACRG, WHRN, STARD10, ROM1, RTN4RL2, IQCD, USH2A, RP1L1, IFT22, FAM161A, TMEM237, PRPH2, TMEM218, FSCN2	298	1246	21291	2.23628	0.00197281	0.000246844	0.000235846
UP_KW_CELLULAR_COMPONENT	KW-0999~Mitochondrion inner membrane	18	5.76923	9.6734e-06	NDUFA13, NDUFA6, UQCC3, NDUFB11, NDUFA4, NDUFA2, NDUFB3, UQCR11, TMEM160, SPG7, COX6A1, UQCRH, SLC25A29, UQCRQ, NDUFS5, SLC25A12, SLC25A5, SLC25A25	273	325	18022	3.6562	0.000328843	0.000328896	0.000299875
KEGG_PATHWAY	mmu04723:Retrograde endocannabinoid signaling	12	3.84615	2.33225e-05	GABRR2, KCNJ5, NDUFA13, GABRR1, NDUFA6, NDUFB11, NDUFA4, NDUFS5, GNB1, NDUFA2, NDUFB3, GNB5	150	149	9396	5.04483	0.00541947	0.00176814	0.00169984
UP_SEQ_FEATURE	TOPO_DOM:Mitochondrial matrix	9	2.88462	2.51954e-05	UQCC3, UQCRQ, NDUFA4, UQCR11, SPG7, SLC25A5, COX6A1, SLC25A12, SLC25A25	294	90	22228	7.56054	0.0246598	0.014884	0.0147789
GOTERM_CC_DIRECT	GO:0005743~mitochondrial inner membrane	22	7.05128	2.63474e-05	NDUFA13, NDUFA6, GPX4, UQCC3, NDUFB11, NDUFA4, NDUFA2, NDUFB3, UQCR11, TMEM160, MRPL14, SPG7, COX6A1, UQCRH, MRPL54, SLC25A29, RHOT2, UQCRQ, NDUFS5, SLC25A12, SLC25A5, SLC25A25	298	541	21291	2.9054	0.010588	0.00118271	0.00113001
UP_SEQ_FEATURE	LIPID:N-myristoyl glycine	12	3.84615	3.00384e-05	RNF157, ARL4D, EEPD1, GNAZ, RCVRN, VSNL1, ARL3, GUCA1A, GNAT1, SLA2, CDK5R2, BORCS5	294	181	22228	5.01252	0.0293298	0.014884	0.0147789
KEGG_PATHWAY	mmu01100:Metabolic pathways	47	15.0641	3.05535e-05	PFKFB2, NDUFA13, CERK, RDH8, NDUFB11, GSTP1, ENO1B, NDUFB3, UAP1, UQCR11, ENO1, COX6A1, PLA2G7, AGPAT3, GALNT10, UQCRH, RDH12, GUK1, INPP5D, PDE6D, ASL, PDE6B, PDE8B, ST3GAL1, GGT7, PTGIS, NDUFA6, PMM1, GPX4, GOT1, NDUFA4, PTGES2, PDE6G, ST8SIA1, NDUFA2, IPMK, DHDH, UCKL1, BST1, PKM, UQCRQ, IMPDH1, NDUFS5, PLCH2, HAGH, PLCD3, ALDOA	150	1625	9396	1.81174	0.00709381	0.00176814	0.00169984
UP_KW_CELLULAR_COMPONENT	KW-0966~Cell projection	38	12.1795	3.38909e-05	RD3, CRB1, RAB3A, PRCD, ARL3, CABP4, CLSTN1, CAMK2A, GUCA1A, CFAP126, MYLK, GRK1, EPS8, DZANK1, PDE6D, TMEM108, RHO, PDE6B, BBS7, GNAT1, STX3, PROM1, SH3GL2, RCVRN, PACRG, WHRN, STARD10, ROM1, RTN4RL2, IQCD, USH2A, RP1L1, IFT22, FAM161A, TMEM237, PRPH2, TMEM218, FSCN2	273	1211	18022	2.07148	0.00115165	0.000576145	0.000525309
KEGG_PATHWAY	mmu04932:Non-alcoholic fatty liver disease	12	3.84615	3.79428e-05	NDUFA13, NDUFA6, UQCRQ, NDUFB11, NDUFA4, NDUFS5, NDUFA2, NDUFB3, UQCR11, ADIPOR1, COX6A1, UQCRH	150	157	9396	4.78777	0.00880189	0.00176814	0.00169984
GOTERM_CC_DIRECT	GO:0032391~photoreceptor connecting cilium	7	2.24359	4.10463e-05	RP1L1, FAM161A, WHRN, TMEM237, ARL3, GNAT1, USH2A	298	46	21291	10.8723	0.0164463	0.00165827	0.00158439
GOTERM_BP_DIRECT	GO:0035845~photoreceptor cell outer segment organization	5	1.60256	4.57211e-05	CRB1, PRPH2, CDHR1, ROM1, CNGB1	287	15	20399	23.6922	0.0710535	0.0105289	0.0104375
UP_KW_DOMAIN	KW-1133~Transmembrane helix	106	33.9744	5.37753e-05	KCNG1, NDUFA13, LPGAT1, TUSC3, ANKRD33, CLSTN1, ZDHHC5, ARXES2, COX6A1, ZDHHC2, GALNT10, SLC4A5, ABHD12, NIPAL1, CUTAL, GNAT1, FAM3C, IER3, PAQR9, SLC6A15, ADAM9, NRN1, KCNE2, NDUFB11, CEND1, SLC5A2, ADIPOR1, UBE2J1, RHOT2, SYNGR1, PCNX2, GJA10, PROM1, ST3GAL1, VTI1B, GGT7, SYT3, ACBD4, PTPRN2, ICMT, UQCC3, ST8SIA1, SLC6A6, LRIT2, UQCRQ, TMEM237, PRPH2, LRIT1, CYSTM1, REEP6, C2CD2L, KCNK9, LRRK1,…	205	5649	14880	1.36202	0.00112867	0.00112928	0.00112928
KEGG_PATHWAY	mmu00190:Oxidative phosphorylation	11	3.52564	5.73473e-05	NDUFA13, NDUFA6, UQCRQ, NDUFB11, NDUFA4, NDUFS5, NDUFA2, NDUFB3, UQCR11, COX6A1, UQCRH	150	136	9396	5.06647	0.0132734	0.00222699	0.00214097
GOTERM_CC_DIRECT	GO:0005739~mitochondrion	49	15.7051	6.38566e-05	SAMD9L, NDUFA13, CERK, TUSC3, ISOC2B, LRRK1, COX6A1, TXN2, ABHD12, FTH1, IER3, CTSB, HSP90AA1, PACRG, GPX4, PKM, NDUFS5, HAGH, ALDOA, SLC25A5, SLC25A12, NDUFB11, GSTP1, CAMK2A, NDUFB3, ABHD8, CEND1, UQCR11, TMEM160, MRPL14, SPG7, TRAK1, UQCRH, STYXL1, MRPL54, SLC25A29, RHOT2, SLC25A25, PPARGC1B, NDUFA6, UQCC3, NDUFA4, PTGES2, SIAH3, NDUFA2, UQCRQ, FMC1, HSPA1B, HSPA1A	298	1936	21291	1.8083	0.0254689	0.00234528	0.00224078
KEGG_PATHWAY	mmu05012:Parkinson disease	15	4.80769	8.04711e-05	NDUFA13, NDUFA6, NDUFB11, NDUFA4, CAMK2A, NDUFA2, NDUFB3, UQCR11, COX6A1, UQCRH, UBE2J1, TXN2, UQCRQ, NDUFS5, SLC25A5	150	266	9396	3.53233	0.0185758	0.00267854	0.00257508
UP_SEQ_FEATURE	DOMAIN:EF-hand 2	11	3.52564	8.19421e-05	RCVRN, RHOT2, VSNL1, KCNIP2, CABP4, GUCA1A, PLCH2, PLCD3, SLC25A12, SLC25A25, NUCB2	294	168	22228	4.95036	0.0779981	0.0216311	0.0214783
UP_SEQ_FEATURE	TOPO_DOM:Mitochondrial intermembrane	10	3.20513	8.73102e-05	RHOT2, UQCC3, UQCRQ, NDUFA4, UQCR11, SPG7, SLC25A5, COX6A1, SLC25A12, SLC25A25	294	137	22228	5.51865	0.0828903	0.0216311	0.0214783
GOTERM_CC_DIRECT	GO:0045202~synapse	31	9.9359	9.90363e-05	RAB3A, NRN1, RPLP1, CABP4, CLSTN1, CAMK2A, ATP1A3, TULP1, YBX3, ZDHHC2, LY6C1, EPS8, GABRR2, GABRR1, SYNGR1, SV2B, TMEM108, RABAC1, SH3GL2, SNTA1, CACNG5, PTPRN2, WHRN, CARTPT, MYRIP, USH2A, CDH10, SPARCL1, RPS21, VAMP2, SNTB2	298	1019	21291	2.17354	0.0392227	0.00333422	0.00318567
GOTERM_CC_DIRECT	GO:0005747~mitochondrial respiratory chain complex I	7	2.24359	0.000114366	NDUFA13, NDUFA6, NDUFB11, NDUFA4, NDUFS5, NDUFA2, NDUFB3	298	55	21291	9.09317	0.0451554	0.00355416	0.0033958
GOTERM_CC_DIRECT	GO:0016324~apical plasma membrane	19	6.08974	0.000128786	CRB1, HSP90AA1, KCNE2, THY1, MYRIP, SLC5A2, OSMR, PRKCZ, USH2A, CFAP126, SLC4A5, SLC6A6, STX3, GNAT1, PROM1, CD34, HSPA1B, CTSB, HSPA1A	298	474	21291	2.86388	0.0507025	0.0037164	0.00355082
UP_KW_BIOLOGICAL_PROCESS	KW-0716~Sensory transduction	19	6.08974	0.000132692	RD3, RCVRN, RDH8, PDE6G, PRCD, ROM1, GUCA1A, TULP1, USH2A, RP1L1, GRK1, RDH12, PRPH2, CNGA1, PDE6D, RHO, UNC119, PDE6B, GNAT1	153	483	10895	2.80119	0.0100346	0.00201692	0.00185769
GOTERM_BP_DIRECT	GO:0042462~eye photoreceptor cell development	5	1.60256	0.000187601	CRB1, DZANK1, FSCN2, TULP1, GNAT1	287	21	20399	16.923	0.260988	0.0378016	0.0374733
UP_SEQ_FEATURE	DOMAIN:EF-hand 3	8	2.5641	0.000216744	RCVRN, VSNL1, KCNIP2, CABP4, GUCA1A, PLCD3, SLC25A12, SLC25A25	294	92	22228	6.57439	0.193311	0.0413437	0.0410517
UP_SEQ_FEATURE	REGION:Disordered	203	65.0641	0.000286022	LPGAT1, ZDHHC5, SLA2, RD3L, ZDHHC2, SLC4A5, MYLK, EPS8, GNAT1, CCDC92, DLEU7, IER3, PAQR9, MEF2C, SLC6A15, VWA5B2, CNBD2, FNDC1, RBP3, SPARCL1, FLYWCH2, RD3, EPAS1, CEND1, THY1, SLC5A2, OAZ1, PRKCZ, CFAP126, UBE2J1, SYNGR1, PCNX2, GJA10, INPP5D, PCBP2, PPARGC1B, VTI1B, PTPRN2, WDR59, STARD10, TMA7, PARP10, SLC6A6, PEX5L, EHD4, ANP32E, UNC119, CYSTM1, PLCH2, C2CD2L, CCDC126, RPLP1, CCDC124, BHLHE4…	294	13133	22228	1.16865	0.246848	0.0413437	0.0410517
UP_SEQ_FEATURE	TOPO_DOM:Cytoplasmic	67	21.4744	0.000294107	KCNG1, KCNK9, TUSC3, CLSTN1, ZDHHC5, ARXES2, ZDHHC2, GALNT10, SLC4A5, TSPAN10, SYNE1, ABHD12, GABRR2, GABRR1, NIPAL1, CNGA1, CD34, IER3, PAQR9, MMD, SLC6A15, ROM1, MMEL1, OSMR, TMEM150C, CDHR1, CDH10, ADAM9, SCN4A, VAMP2, CHST2, CRB1, KCNE2, ATP1A3, CEND1, SLC5A2, ADIPOR1, AGPAT3, UBE2J1, GPR152, RHOT2, SYNGR1, SV2B, GJA10, ORMDL3, RHO, STX3, RABAC1, PROM1, EMC7, ST3GAL1, VTI1B, KCNJ5, GGT7, SYT3…	294	3306	22228	1.53223	0.25286	0.0413437	0.0410517
KEGG_PATHWAY	mmu04714:Thermogenesis	13	4.16667	0.000310051	NDUFA13, NDUFA6, NDUFB11, NDUFA4, NDUFA2, NDUFB3, UQCR11, COX6A1, UQCRH, SLC25A29, UQCRQ, NDUFS5, RPS6KA2	150	232	9396	3.51	0.0697047	0.00841755	0.00809241
UP_KW_CELLULAR_COMPONENT	KW-0472~Membrane	168	53.8462	0.000311159	KCNG1, NDUFA13, LPGAT1, RAB3A, CERK, PLEKHB2, TUSC3, ANKRD33, PLEKHB1, CLSTN1, ZDHHC5, GUCA1A, ARXES2, ENO1, COX6A1, SLA2, ZDHHC2, GALNT10, SLC4A5, LY6C1, EPS8, ABHD12, NIPAL1, CUTAL, GNAT1, FAM3C, RGS6, SH3GL2, IER3, BORCS5, PAQR9, SLC6A15, ADAM9, OSBP2, GNAZ, NRN1, KCNE2, NDUFB11, ARL3, CEND1, THY1, SLC5A2, ADIPOR1, PRKCZ, UQCRH, CFAP126, UBE2J1, GRK1, RHOT2, SYNGR1, PCNX2, DDRGK1, GJA10, INPP5…	273	9185	18022	1.20745	0.0105253	0.00352647	0.00321531
KEGG_PATHWAY	mmu05020:Prion disease	14	4.48718	0.000325141	NDUFA13, NDUFA6, NDUFB11, NDUFA4, NDUFA2, NDUFB3, UQCR11, COX6A1, UQCRH, UQCRQ, NDUFS5, SLC25A5, HSPA1B, HSPA1A	150	268	9396	3.27224	0.0729708	0.00841755	0.00809241
UP_SEQ_FEATURE	DOMAIN:EF-hand 1	10	3.20513	0.000339768	RCVRN, RHOT2, VSNL1, CABP4, GUCA1A, PLCH2, PLCD3, SLC25A12, SLC25A25, NUCB2	294	164	22228	4.61009	0.285925	0.0413437	0.0410517
GOTERM_BP_DIRECT	GO:0006096~glycolytic process	6	1.92308	0.00036315	PFKFB2, PKM, ENO1B, ENO1, ALDOA, IER3	287	44	20399	9.69227	0.443175	0.0650442	0.0644793
GOTERM_MF_DIRECT	GO:0005515~protein binding	104	33.3333	0.000365047	SAMD9L, RAB3A, PLEKHB1, CLSTN1, ZDHHC5, ENO1, SLA2, MYLK, EPS8, RPS6KA2, GNAT1, RGS6, SH3GL2, IER3, HMGN1, NSF, MEF2C, AIP, THOC5, ADAM9, RD3, NRN1, KCNE2, EPAS1, ARL3, CEND1, SLC5A2, ADIPOR1, OAZ1, PRKCZ, CFAP126, ATXN1, DDRGK1, INPP5D, PCBP2, ASL, PPARGC1B, VTI1B, RAB4A, SYT3, PTPRN2, GADD45A, TDRD7, PEX5L, EHD4, UQCRQ, TMEM237, PRPH2, UNC119, DYNLRB2, GNB5, ENO1B, LRRK1, RASGRF1, BHLHE41, BICD…	267	5443	18787	1.34444	0.181337	0.200046	0.200046
UP_SEQ_FEATURE	TRANSMEM:Helical; Anchor for type IV membrane protein	7	2.24359	0.000375473	RHOT2, CEND1, STX3, VAMP2, UBE2J1, SYNE1, VTI1B	294	72	22228	7.35053	0.310758	0.0413437	0.0410517
SMART	SM00054:EFh	9	2.88462	0.000523829	RCVRN, RHOT2, VSNL1, KCNIP2, CABP4, GUCA1A, PLCH2, SLC25A25, NUCB2	137	144	10589	4.83075	0.0678033	0.070193	0.070193
UP_KW_PTM	KW-0519~Myristate	12	3.84615	0.000539045	RNF157, ARL4D, EEPD1, GNAZ, RCVRN, VSNL1, ARL3, GUCA1A, GNAT1, SLA2, CDK5R2, BORCS5	220	199	13050	3.57698	0.0133893	0.00761704	0.00761704
UP_KW_PTM	KW-0449~Lipoprotein	30	9.61538	0.000585926	GNAZ, CPM, RAB3A, NRN1, DIRAS1, PRCD, ARL3, CAMK2A, ZDHHC5, GUCA1A, THY1, SLA2, ZDHHC2, LY6C1, GRK1, RNF157, RHO, PDE6B, GNAT1, BORCS5, RAB4A, RCVRN, KCNIP2, RTN4RL2, ARL4D, BST1, EEPD1, VSNL1, LYPD6B, CDK5R2	220	906	13050	1.96418	0.0145456	0.00761704	0.00761704
GOTERM_BP_DIRECT	GO:0016192~vesicle-mediated transport	13	4.16667	0.000589729	NSF, NAPB, RAB4A, SYT3, TULP1, AP2A2, ARL4D, SPIRE2, STX3, VAMP2, HSPA1B, VTI1B, HSPA1A	287	278	20399	3.32373	0.613616	0.0924955	0.0916922
GOTERM_CC_DIRECT	GO:0005750~mitochondrial respiratory chain complex III	4	1.28205	0.00069283	UQCC3, UQCRQ, UQCR11, UQCRH	298	13	21291	21.9835	0.244216	0.0186602	0.0178288
GOTERM_BP_DIRECT	GO:0050953~sensory perception of light stimulus	4	1.28205	0.00070281	WHRN, PDE6D, RHO, USH2A	287	13	20399	21.8697	0.67804	0.0924955	0.0916922
GOTERM_BP_DIRECT	GO:0006122~mitochondrial electron transport, ubiquinol to cytochrome c	4	1.28205	0.00070281	UQCC3, UQCRQ, UQCR11, UQCRH	287	13	20399	21.8697	0.67804	0.0924955	0.0916922
INTERPRO	IPR018247:EF-Hand 1, calcium-binding site	10	3.20513	0.00071567	RCVRN, RHOT2, EHD4, VSNL1, KCNIP2, CABP4, GUCA1A, SPARCL1, PLCH2, NUCB2	286	175	20793	4.15445	0.352455	0.236106	0.236106
GOTERM_BP_DIRECT	GO:0006813~potassium ion transport	9	2.88462	0.000745932	KCNG1, NSF, KCNJ5, KCNE2, KCNK9, KCNJ12, KCNIP2, ATP1A3, SCN4A	287	138	20399	4.63543	0.699675	0.0924955	0.0916922
KEGG_PATHWAY	mmu05208:Chemical carcinogenesis - reactive oxygen species	12	3.84615	0.000852615	NDUFA13, NDUFA6, UQCRQ, NDUFB11, NDUFA4, NDUFS5, NDUFA2, NDUFB3, UQCR11, SLC25A5, COX6A1, UQCRH	150	224	9396	3.35571	0.18024	0.0198659	0.0190986
INTERPRO	IPR002048:EF-hand domain	11	3.52564	0.000988081	RCVRN, RHOT2, EHD4, VSNL1, KCNIP2, CABP4, GUCA1A, SPARCL1, PLCH2, SLC25A25, NUCB2	286	221	20793	3.61869	0.451222	0.236106	0.236106
UP_KW_CELLULAR_COMPONENT	KW-0770~Synapse	19	6.08974	0.00101462	RAB3A, PTPRN2, NRN1, WHRN, CABP4, CAMK2A, CLSTN1, TULP1, ZDHHC2, EPS8, GABRR2, GABRR1, SYNGR1, SV2B, TMEM108, RABAC1, VAMP2, SH3GL2, CACNG5	273	522	18022	2.40283	0.0339256	0.00862424	0.00786327
GOTERM_BP_DIRECT	GO:0009583~detection of light stimulus	3	0.961538	0.00115364	RHO, PDE6B, GNAT1	287	4	20399	53.3075	0.844443	0.123978	0.122901
GOTERM_BP_DIRECT	GO:0007603~phototransduction, visible light	3	0.961538	0.00115364	GNB1, AIPL1, GNAT1	287	4	20399	53.3075	0.844443	0.123978	0.122901
INTERPRO	IPR011992:EF-hand-like domain	12	3.84615	0.00116692	RCVRN, RHOT2, EHD4, VSNL1, KCNIP2, CABP4, GUCA1A, SPARCL1, PLCH2, PLCD3, SLC25A25, NUCB2	286	266	20793	3.27983	0.507732	0.236106	0.236106
UP_SEQ_FEATURE	DOMAIN:EF-hand 4	6	1.92308	0.001252	RCVRN, VSNL1, KCNIP2, CABP4, GUCA1A, SLC25A12	294	61	22228	7.4366	0.711051	0.117469	0.116639
UP_SEQ_FEATURE	DOMAIN:EF-hand	10	3.20513	0.0013039	RCVRN, RHOT2, EHD4, VSNL1, KCNIP2, CABP4, SPARCL1, PLCH2, SLC25A25, NUCB2	294	198	22228	3.81846	0.725555	0.117469	0.116639
UP_KW_DOMAIN	KW-0812~Transmembrane	106	33.9744	0.0015966	KCNG1, NDUFA13, LPGAT1, TUSC3, ANKRD33, CLSTN1, ZDHHC5, ARXES2, COX6A1, ZDHHC2, GALNT10, SLC4A5, ABHD12, NIPAL1, CUTAL, GNAT1, FAM3C, IER3, PAQR9, SLC6A15, ADAM9, NRN1, KCNE2, NDUFB11, CEND1, SLC5A2, ADIPOR1, UBE2J1, RHOT2, SYNGR1, PCNX2, GJA10, PROM1, ST3GAL1, VTI1B, GGT7, SYT3, ACBD4, PTPRN2, ICMT, UQCC3, ST8SIA1, SLC6A6, LRIT2, UQCRQ, TMEM237, PRPH2, LRIT1, CYSTM1, REEP6, C2CD2L, KCNK9, LRRK1,…	205	6110	14880	1.25926	0.0329987	0.0167643	0.0167643
GOTERM_BP_DIRECT	GO:0001895~retina homeostasis	4	1.28205	0.00160306	WHRN, AIPL1, TULP1, CNGB1	287	17	20399	16.7239	0.924695	0.152008	0.150688
GOTERM_BP_DIRECT	GO:0061621~canonical glycolysis	4	1.28205	0.00160306	PKM, ENO1B, ENO1, ALDOA	287	17	20399	16.7239	0.924695	0.152008	0.150688
UP_KW_LIGAND	KW-0106~Calcium	30	9.61538	0.00176796	CRB1, CERK, CABP4, CLSTN1, GUCA1A, MYLK, RHOT2, ADAMTS3, SLC25A25, TGM3, SNTA1, CHGA, RCVRN, SYT3, KCNIP2, MMP9, COL3A1, PCP4, EHD4, VSNL1, PITPNM1, CDH10, CDHR1, SPARCL1, PLCH2, PLCD3, SLC25A12, GAS6, NUCB2, SNTB2	127	886	6679	1.78072	0.0550515	0.0565747	0.0530388
GOTERM_BP_DIRECT	GO:0042776~mitochondrial ATP synthesis coupled proton transport	6	1.92308	0.00189353	NDUFA13, NDUFA6, NDUFB11, NDUFS5, NDUFA2, NDUFB3	287	63	20399	6.76921	0.95289	0.169576	0.168103
UP_SEQ_FEATURE	TOPO_DOM:Lumenal	19	6.08974	0.00214771	ICMT, ST8SIA1, MMD, PTGES2, TUSC3, ROM1, ARXES2, MMEL1, ZDHHC2, AGPAT3, GALNT10, UBE2J1, SYNGR1, PRPH2, LRIT1, EMC7, ST3GAL1, CHST2, C2CD2L	294	638	22228	2.25157	0.881242	0.177365	0.176112
GOTERM_CC_DIRECT	GO:0005929~cilium	15	4.80769	0.00225384	PACRG, WHRN, ARL3, STARD10, TULP1, IQCD, CFAP126, RP1L1, IFT22, PKM, FAM161A, TMEM237, TMEM218, BBS7, PROM1	298	416	21291	2.57619	0.598111	0.0569095	0.0543739
UP_KW_CELLULAR_COMPONENT	KW-0963~Cytoplasm	103	33.0128	0.00230814	RAB3A, CERK, ISOC2B, ANKRD33, PLEKHB1, NRL, ENO1, SLA2, MYLK, EPS8, RPS6KA2, FTH1, CCDC92, TGM3, RGS6, SH3GL2, HMGN1, NSF, CDKL2, MEF2C, ADPRHL1, AIP, SSU72, THOC5, CNBD2, FAM161A, AIPL1, FSCN2, RD3, ARL3, CABP4, UAP1, PRKCZ, CFAP126, CTIF, ATXN1, RIC8B, STK35, INPP5D, PCBP2, SRP54B, RAB4A, GOT1, PMM1, STARD10, TDRD7, UCKL1, PARP10, PEX5L, RPS29, SPIRE2, ANP32E, UNC119, DYNLRB2, PLCH2, RPS21, SRX…	273	5298	18022	1.28341	0.0755603	0.0156953	0.0143105
GOTERM_BP_DIRECT	GO:0032981~mitochondrial respiratory chain complex I assembly	6	1.92308	0.00232708	NDUFA13, NDUFA6, NDUFB11, NDUFS5, NDUFA2, NDUFB3	287	66	20399	6.46151	0.976614	0.197434	0.195719
GOTERM_CC_DIRECT	GO:0044297~cell body	8	2.5641	0.002905	RNF157, GNAZ, PACRG, RIT2, PITPNM1, GNB1, GNB5, HSPA1B	298	135	21291	4.23386	0.691282	0.0690365	0.0659606
GOTERM_BP_DIRECT	GO:1990573~potassium ion import across plasma membrane	5	1.60256	0.0030377	KCNJ5, KCNE2, KCNK9, KCNJ12, ATP1A3	287	43	20399	8.26473	0.992585	0.244839	0.242712
KEGG_PATHWAY	mmu05016:Huntington disease	13	4.16667	0.00312827	NDUFA13, NDUFA6, NDUFB11, NDUFA4, NDUFA2, NDUFB3, UQCR11, COX6A1, AP2A2, UQCRH, UQCRQ, NDUFS5, SLC25A5	150	303	9396	2.68752	0.518105	0.0662624	0.0637029
GOTERM_BP_DIRECT	GO:0009060~aerobic respiration	6	1.92308	0.00340412	NDUFA13, NDUFA6, NDUFB11, NDUFS5, NDUFA2, NDUFB3	287	72	20399	5.92305	0.9959	0.252601	0.250407
GOTERM_BP_DIRECT	GO:0045055~regulated exocytosis	4	1.28205	0.0034474	PEX5L, SYNGR1, RAB3A, VAMP2	287	22	20399	12.923	0.996177	0.252601	0.250407
GOTERM_CC_DIRECT	GO:0043005~neuron projection	18	5.76923	0.00355915	HSP90AA1, PACRG, WHRN, CAMK2A, RTN4RL2, LSM4, EPS8, GABRR2, GABRR1, PCP4, NFASC, RIT2, SV2B, BBS7, STX3, VAMP2, CDK5R2, RGS6	298	582	21291	2.20968	0.763182	0.0798832	0.076324
GOTERM_BP_DIRECT	GO:0072659~protein localization to plasma membrane	9	2.88462	0.00383983	NFASC, RAB3A, WDR59, EHD4, PRPH2, ZDHHC5, GAS6, ZDHHC2, PRKCZ	287	179	20399	3.57369	0.997974	0.263744	0.261454
GOTERM_CC_DIRECT	GO:0017071~intracellular cyclic nucleotide activated cation channel complex	3	0.961538	0.00388856	PEX5L, CNGA1, CNGB1	298	7	21291	30.6198	0.792793	0.082683	0.0789991
GOTERM_BP_DIRECT	GO:1902259~regulation of delayed rectifier potassium channel activity	3	0.961538	0.00392671	KCNG1, KCNE2, VAMP2	287	7	20399	30.4614	0.99824	0.263744	0.261454
UP_KW_LIGAND	KW-0630~Potassium	9	2.88462	0.00402361	KCNG1, KCNJ5, KCNE2, PKM, KCNK9, KCNJ12, KCNIP2, IMPDH1, ATP1A3	127	136	6679	3.48026	0.121039	0.0643778	0.0603542
GOTERM_MF_DIRECT	GO:0005509~calcium ion binding	21	6.73077	0.00413054	CRB1, SYT3, RCVRN, KCNIP2, CABP4, CLSTN1, GUCA1A, RHOT2, PCP4, EHD4, VSNL1, PITPNM1, CDH10, CDHR1, SPARCL1, PLCH2, SLC25A12, GAS6, NUCB2, SLC25A25, TGM3	267	735	18787	2.01038	0.896504	0.369971	0.369971
GOTERM_CC_DIRECT	GO:0008021~synaptic vesicle	9	2.88462	0.00414178	SYNGR1, RAB3A, SV2B, KCNK9, STX3, RABAC1, AP2A2, VAMP2, VTI1B	298	182	21291	3.53306	0.81302	0.0828951	0.0792018
GOTERM_MF_DIRECT	GO:0005525~GTP binding	14	4.48718	0.00415066	GNAZ, RAB4A, HSP90AA1, RAB3A, DIRAS1, ARL3, LRRK1, ARL4D, RHOT2, IFT22, RIT2, EHD4, SRP54B, GNAT1	267	393	18787	2.50658	0.897643	0.369971	0.369971
GOTERM_CC_DIRECT	GO:0030672~synaptic vesicle membrane	8	2.5641	0.00430891	SYNGR1, RAB4A, RAB3A, PTPRN2, SV2B, SH3GL2, VAMP2, BORCS5	298	145	21291	3.94187	0.825278	0.0828951	0.0792018
GOTERM_MF_DIRECT	GO:0008289~lipid binding	13	4.16667	0.00446183	PAQR9, GRAMD1B, STARD10, FABP12, AP2A2, SAP30L, UNC119, VAMP2, SH3GL2, C2CD2L, CDK5R2, OSBP2, PPARD	267	351	18787	2.60605	0.913754	0.369971	0.369971
GOTERM_MF_DIRECT	GO:0044183~protein binding involved in protein folding	5	1.60256	0.00468937	HSP90AA1, ANP32E, PFDN1, HSPA1B, HSPA1A	267	48	18787	7.32951	0.923909	0.369971	0.369971
GOTERM_MF_DIRECT	GO:0051020~GTPase binding	5	1.60256	0.00468937	HSP90AA1, GNB1, ENO1B, ENO1, RABAC1	267	48	18787	7.32951	0.923909	0.369971	0.369971
GOTERM_MF_DIRECT	GO:0000149~SNARE binding	6	1.92308	0.0047259	NSF, NAPB, SYT3, STX3, VAMP2, VTI1B	267	77	18787	5.48285	0.925424	0.369971	0.369971
UP_SEQ_FEATURE	COMPBIAS:Basic and acidic residues	92	29.4872	0.00496515	AVEN, SAMD9L, ANKRD33, RPLP1, CCDC124, RASGRF1, LRRK1, BICDL1, FMN1, YBX3, AP2A2, BICD2, SLC4A5, MYLK, EPS8, RNF157, GABRR1, ADAMTS3, CNGA1, GNAT1, CCDC92, PDE8B, RGS6, HMGN1, HSP90AA1, MEF2C, TMEM255B, ADPRHL1, ROM1, RTN4RL2, PPP2R5C, MYRIP, IQCD, THOC5, VWA5B2, MLF2, CNBD2, PCP4, FAM161A, FNDC1, HEATR5A, TNNT1, SPARCL1, SCN4A, FLYWCH2, CNGB1, PPARD, SYNPO2, PRCD, CAMK2A, ATP1A3, TULP1, SPG7, AD…	294	5406	22228	1.28666	0.992793	0.378497	0.375824
GOTERM_BP_DIRECT	GO:0045333~cellular respiration	4	1.28205	0.00499178	UQCRQ, UQCR11, SLC25A25, UQCRH	287	25	20399	11.3723	0.999686	0.309701	0.307011
GOTERM_CC_DIRECT	GO:0005829~cytosol	83	26.6026	0.00500371	RAB3A, RDH8, SRXN1, ANKRD33, RPLP1, CCDC124, ENO1B, RASGRF1, LRRK1, NRL, ENO1, FABP12, YBX3, BICD2, EPS8, GUK1, ANKRD2, SH3GL2, RGS6, NSF, HSP90AA1, PACRG, MEF2C, DESI1, GPX4, AIP, SSU72, PPP2R5C, THOC5, CNBD2, PKM, PITPNM1, VSNL1, HEATR5A, HSBP1L1, AIPL1, FSCN2, ALDOA, CHST2, OSBP2, PFKFB2, GNAZ, GSTP1, SYNPO2, CABP4, CAMK2A, UAP1, TULP1, THY1, OAZ1, PRKCZ, CTIF, ATXN1, RIC8B, INPP5D, PCBP2, PDE…	298	4516	21291	1.31312	0.868213	0.0918863	0.0877923
GOTERM_BP_DIRECT	GO:0002090~regulation of receptor internalization	3	0.961538	0.0051873	NSF, NAPB, SH3GL2	287	8	20399	26.6537	0.999771	0.309701	0.307011
GOTERM_BP_DIRECT	GO:0008594~photoreceptor cell morphogenesis	3	0.961538	0.0051873	GRK1, CDHR1, CABP4	287	8	20399	26.6537	0.999771	0.309701	0.307011
UP_KW_BIOLOGICAL_PROCESS	KW-0633~Potassium transport	7	2.24359	0.00586975	KCNG1, KCNJ5, KCNE2, KCNK9, KCNJ12, KCNIP2, ATP1A3	153	117	10895	4.26038	0.360722	0.0743502	0.0684805
GOTERM_MF_DIRECT	GO:0001664~G-protein coupled receptor binding	6	1.92308	0.00616579	POMC, GNAZ, PACRG, GNAT1, HSPA1B, HSPA1A	267	82	18787	5.14853	0.966268	0.422357	0.422357
UP_KW_LIGAND	KW-0140~cGMP	4	1.28205	0.00680168	PDE6G, CNGA1, PDE6D, PDE6B	127	21	6679	10.0172	0.196194	0.0725513	0.0680168
GOTERM_MF_DIRECT	GO:0003924~GTPase activity	12	3.84615	0.00736766	ARL4D, GNAZ, IFT22, RHOT2, RAB4A, RIT2, RAB3A, DIRAS1, ARL3, GNB1, SRP54B, GNAT1	267	328	18787	2.57427	0.98262	0.448609	0.448609
UP_KW_MOLECULAR_FUNCTION	KW-0009~Actin-binding	10	3.20513	0.00784327	EPS8, SYNPO2, SPIRE2, FMN1, FSCN2, MYRIP, MYLK, SNTA1, SYNE1, SNTB2	156	270	12130	2.87987	0.376528	0.245412	0.245412
UP_KW_MOLECULAR_FUNCTION	KW-0687~Ribonucleoprotein	11	3.52564	0.00818039	RPS29, RPS6KA2, RPLP1, PCBP2, SRP54B, RALY, MRPL14, FAU, RPS21, LSM4, MRPL54	156	321	12130	2.66455	0.389112	0.245412	0.245412
GOTERM_BP_DIRECT	GO:0060290~transdifferentiation	3	0.961538	0.00818381	MEF2C, GOT1, CD34	287	10	20399	21.323	0.999998	0.471154	0.467062
KEGG_PATHWAY	mmu01230:Biosynthesis of amino acids	6	1.92308	0.00825064	PKM, GOT1, ENO1B, ASL, ENO1, ALDOA	150	79	9396	4.75747	0.854906	0.1602	0.154012
GOTERM_MF_DIRECT	GO:0017022~myosin binding	4	1.28205	0.00859152	MYRIP, TRAK1, USH2A, VAMP2	267	30	18787	9.38177	0.99116	0.470815	0.470815
UP_SEQ_FEATURE	SITE:Cleavage	6	1.92308	0.00887089	MEF2C, PTPRN2, PTGES2, CLSTN1, ADAM9, MMEL1	294	96	22228	4.72534	0.999854	0.627932	0.623497
GOTERM_BP_DIRECT	GO:0009416~response to light stimulus	4	1.28205	0.00917186	GRK1, GJA10, RHO, GNAT1	287	31	20399	9.17118	1	0.509829	0.505401
GOTERM_CC_DIRECT	GO:0005886~plasma membrane	105	33.6538	0.00943812	KCNG1, RAB3A, CERK, CLSTN1, ZDHHC5, ENO1, SLA2, ZDHHC2, SLC4A5, MYLK, LY6C1, EPS8, RGS6, BORCS5, NSF, PAQR9, SLC6A15, AIP, FNDC1, ADAM9, OSBP2, GNAZ, NRN1, KCNE2, UAP1, THY1, SLC5A2, ADIPOR1, PRKCZ, CFAP126, RIC8B, GJA10, INPP5D, PROM1, GGT7, RAB4A, SYT3, SLC6A6, BST1, EHD4, LYPD6B, GNB1, SPIRE2, PLCH2, GNB5, C2CD2L, CPM, KCNK9, DIRAS1, ENO1B, CCDC124, RASGRF1, FMN1, AP2A2, BICD2, RNF157, GABRR2,…	298	6097	21291	1.23042	0.978314	0.165783	0.158396
INTERPRO	IPR004254:Hly-III-related	3	0.961538	0.00948945	PAQR9, MMD, ADIPOR1	286	11	20793	19.828	0.996935	1	1
UP_KW_BIOLOGICAL_PROCESS	KW-0324~Glycolysis	4	1.28205	0.0106931	PKM, ENO1B, ENO1, ALDOA	153	33	10895	8.63141	0.558268	0.116096	0.106931
GOTERM_MF_DIRECT	GO:0047485~protein N-terminus binding	7	2.24359	0.0117271	KCNIP2, GADD45A, TDRD7, SLA2, RPS21, HSPA1B, HSPA1A	267	133	18787	3.70333	0.998442	0.584221	0.584221
KEGG_PATHWAY	mmu04260:Cardiac muscle contraction	6	1.92308	0.0122361	UQCRQ, ATP1A3, UQCR11, COX6A1, UQCRH, CACNG5	150	87	9396	4.32	0.943221	0.219308	0.210837
GOTERM_CC_DIRECT	GO:0005834~heterotrimeric G-protein complex	4	1.28205	0.0126497	GNAZ, GNB1, GNB5, GNAT1	298	35	21291	8.16529	0.99416	0.212937	0.20345
GOTERM_BP_DIRECT	GO:0046697~decidualization	4	1.28205	0.0128184	NDRG3, PTGIS, CTSB, PPARD	287	35	20399	8.12305	1	0.688777	0.682795
UP_SEQ_FEATURE	PROPEP:Removed in mature form	10	3.20513	0.013515	GRK1, CPM, NRN1, LYPD6B, DIRAS1, PDE6B, RTN4RL2, SPG7, THY1, LY6C1	294	284	22228	2.66216	0.999999	0.892889	0.886582
UP_KW_BIOLOGICAL_PROCESS	KW-1208~Phospholipid metabolism	5	1.60256	0.0141466	LPGAT1, PTPRN2, IPMK, PLA2G7, AGPAT3	153	67	10895	5.31412	0.661362	0.123502	0.113751
UP_KW_BIOLOGICAL_PROCESS	KW-0532~Neurotransmitter transport	4	1.28205	0.0146252	SLC6A6, SV2B, SLC6A15, STX3	153	37	10895	7.69829	0.67363	0.123502	0.113751
KEGG_PATHWAY	mmu05032:Morphine addiction	6	1.92308	0.0146487	GABRR2, KCNJ5, GABRR1, GNB1, GNB5, PDE8B	150	91	9396	4.13011	0.967884	0.243796	0.234379
GOTERM_CC_DIRECT	GO:0048471~perinuclear region of cytoplasm	21	6.73077	0.0148493	RD3, CHGA, RAB4A, HSP90AA1, RAB3A, WHRN, MYRIP, TRAK1, PRKCZ, CST3, CTIF, PEX5L, EHD4, ASL, CD34, VAMP2, SH3GL2, HSPA1B, CTSB, VTI1B, HSPA1A	298	842	21291	1.78192	0.997628	0.239964	0.229273
GOTERM_BP_DIRECT	GO:0006629~lipid metabolic process	19	6.08974	0.0155807	LPGAT1, PTPRN2, PTGIS, GPX4, CERK, ST8SIA1, PTGES2, GSTP1, IPMK, ADIPOR1, PLA2G7, AGPAT3, ABHD12, RDH12, INPP5D, PLCH2, PLCD3, ST3GAL1, PPARD	287	733	20399	1.84237	1	0.810196	0.803159
GOTERM_CC_DIRECT	GO:0098552~side of membrane	7	2.24359	0.015761	BST1, CPM, NRN1, LYPD6B, RTN4RL2, THY1, LY6C1	298	144	21291	3.47308	0.998368	0.244901	0.23399
UP_KW_CELLULAR_COMPONENT	KW-0496~Mitochondrion	30	9.61538	0.0167859	NDUFA13, SAMD9L, NDUFB11, GSTP1, NDUFB3, UQCR11, TMEM160, MRPL14, SPG7, TRAK1, COX6A1, UQCRH, MRPL54, TXN2, ABHD12, SLC25A29, RHOT2, SLC25A25, HSP90AA1, NDUFA6, GPX4, UQCC3, NDUFA4, NDUFA2, UQCRQ, FMC1, NDUFS5, HAGH, SLC25A5, SLC25A12	273	1271	18022	1.55817	0.437613	0.0951201	0.0867272
GOTERM_BP_DIRECT	GO:0006979~response to oxidative stress	7	2.24359	0.0171223	CST3, NDUFA6, GPX4, SRXN1, EPAS1, MMP9, TXN2	287	146	20399	3.40778	1	0.862537	0.855046
KEGG_PATHWAY	mmu05022:Pathways of neurodegeneration - multiple diseases	15	4.80769	0.0178477	NDUFA13, NDUFA6, NDUFB11, NDUFA4, CAMK2A, NDUFA2, NDUFB3, UQCR11, COX6A1, UQCRH, UBE2J1, ATXN1, UQCRQ, NDUFS5, SLC25A5	150	473	9396	1.98647	0.984945	0.277235	0.266526
GOTERM_CC_DIRECT	GO:0032421~stereocilium bundle	3	0.961538	0.0180646	EPS8, WHRN, USH2A	298	15	21291	14.2893	0.999367	0.270299	0.258256
GOTERM_MF_DIRECT	GO:0030553~cGMP binding	3	0.961538	0.0185715	PDE6G, CNGA1, CNGB1	267	15	18787	14.0727	0.999965	0.8481	0.8481
INTERPRO	IPR018488:Cyclic nucleotide-binding, conserved site	3	0.961538	0.0197929	CNBD2, CNGA1, CNGB1	286	16	20793	13.6318	0.999995	1	1
UP_KW_BIOLOGICAL_PROCESS	KW-0443~Lipid metabolism	18	5.76923	0.0204831	LPGAT1, PTPRN2, PTGIS, GPX4, CERK, ST8SIA1, PTGES2, GSTP1, IPMK, ADIPOR1, PLA2G7, AGPAT3, ABHD12, RDH12, INPP5D, PLCH2, PLCD3, ST3GAL1	153	711	10895	1.80276	0.792553	0.155671	0.143381
GOTERM_MF_DIRECT	GO:0019905~syntaxin binding	5	1.60256	0.020872	NSF, NAPB, SYT3, RAB4A, VAMP2	267	74	18787	4.75428	0.99999	0.868112	0.868112
GOTERM_CC_DIRECT	GO:0030426~growth cone	8	2.5641	0.0210142	EPS8, WHRN, ENO1B, RASGRF1, STX3, THY1, ENO1, CDK5R2	298	197	21291	2.90137	0.999812	0.291718	0.278721
GOTERM_CC_DIRECT	GO:0030141~secretory granule	8	2.5641	0.0210142	POMC, CHGA, RAB3A, PTPRN2, CARTPT, STX3, AP2A2, VAMP2	298	197	21291	2.90137	0.999812	0.291718	0.278721
GOTERM_CC_DIRECT	GO:0098794~postsynapse	10	3.20513	0.0216622	NAPB, MEF2C, RAB3A, ATXN1, WHRN, RPLP1, ATP1A3, STX3, RPS21, SH3GL2	298	291	21291	2.4552	0.999856	0.291718	0.278721
UP_SEQ_FEATURE	REPEAT:Solcar 3	4	1.28205	0.0226785	SLC25A29, SLC25A5, SLC25A12, SLC25A25	294	46	22228	6.57439	1	1	0.993939
GOTERM_BP_DIRECT	GO:0009749~response to glucose	5	1.60256	0.0230438	PFKFB2, COL4A3, VAMP2, PPARD, TXN2	287	77	20399	4.61537	1	1	0.99193
GOTERM_BP_DIRECT	GO:0045666~positive regulation of neuron differentiation	6	1.92308	0.023057	PCP4, MEF2C, MMD, HSPA1B, RGS6, HSPA1A	287	115	20399	3.70835	1	1	0.99193
GOTERM_BP_DIRECT	GO:0097067~cellular response to thyroid hormone stimulus	3	0.961538	0.0231895	KLF9, ATP1A3, CTSB	287	17	20399	12.5429	1	1	0.99193
GOTERM_CC_DIRECT	GO:0032420~stereocilium	4	1.28205	0.0233621	EPS8, WHRN, FSCN2, PROM1	298	44	21291	6.49512	0.999929	0.304461	0.290896
GOTERM_MF_DIRECT	GO:0047555~3',5'-cyclic-GMP phosphodiesterase activity	3	0.961538	0.0236129	PDE6G, PDE6D, PDE6B	267	17	18787	12.4171	0.999998	0.868112	0.868112
GOTERM_MF_DIRECT	GO:0031072~heat shock protein binding	5	1.60256	0.0237622	PACRG, ENO1B, ENO1, HSPA1B, HSPA1A	267	77	18787	4.56905	0.999998	0.868112	0.868112
GOTERM_CC_DIRECT	GO:0031225~anchored component of membrane	6	1.92308	0.0241694	BST1, CPM, LYPD6B, THY1, LY6C1, VTI1B	298	117	21291	3.66391	0.999949	0.305139	0.291544
UP_KW_LIGAND	KW-0446~Lipid-binding	11	3.52564	0.0246106	GRAMD1B, PAQR9, SAP30L, STARD10, UNC119, FABP12, AP2A2, SH3GL2, C2CD2L, CDK5R2, OSBP2	127	260	6679	2.22498	0.549497	0.196885	0.184579
GOTERM_BP_DIRECT	GO:0046676~negative regulation of insulin secretion	4	1.28205	0.0250976	CHGA, GNAZ, VSNL1, PDE8B	287	45	20399	6.31792	1	1	0.99193
GOTERM_BP_DIRECT	GO:0060042~retina morphogenesis in camera-type eye	3	0.961538	0.0258502	CRB1, ROM1, PROM1	287	18	20399	11.8461	1	1	0.99193
UP_KW_MOLECULAR_FUNCTION	KW-0012~Acyltransferase	7	2.24359	0.0261231	GGT7, LPGAT1, QPCT, ZDHHC5, ZDHHC2, AGPAT3, TGM3	156	177	12130	3.07511	0.795712	0.29556	0.29556
UP_SEQ_FEATURE	REGION:Required for interaction with PLG	2	0.641026	0.02619	ENO1B, ENO1	294	2	22228	75.6054	1	1	0.993939
UP_SEQ_FEATURE	DOMAIN:GMP phosphodiesterase delta subunit	2	0.641026	0.02619	PDE6D, UNC119	294	2	22228	75.6054	1	1	0.993939
UP_SEQ_FEATURE	MUTAGEN:E->A: No effect.	2	0.641026	0.02619	RABAC1, AP2A2	294	2	22228	75.6054	1	1	0.993939
GOTERM_CC_DIRECT	GO:0030285~integral component of synaptic vesicle membrane	4	1.28205	0.0262412	SYNGR1, PTPRN2, SV2B, VAMP2	298	46	21291	6.21272	0.999978	0.316589	0.302484
GOTERM_BP_DIRECT	GO:0048147~negative regulation of fibroblast proliferation	4	1.28205	0.0265774	PARP10, GSTP1, FTH1, MMP9	287	46	20399	6.18058	1	1	0.99193
GOTERM_CC_DIRECT	GO:1990904~ribonucleoprotein complex	12	3.84615	0.0266436	RPS29, RPLP1, PCBP2, RALY, TDRD7, MRPL14, FAU, RPS21, LSM4, HSPA1B, MRPL54, HSPA1A	298	403	21291	2.12743	0.999982	0.316589	0.302484
UP_SEQ_FEATURE	REPEAT:Solcar 1	4	1.28205	0.0267476	SLC25A29, SLC25A5, SLC25A12, SLC25A25	294	49	22228	6.17187	1	1	0.993939
UP_SEQ_FEATURE	REPEAT:Solcar 2	4	1.28205	0.0267476	SLC25A29, SLC25A5, SLC25A12, SLC25A25	294	49	22228	6.17187	1	1	0.993939
GOTERM_MF_DIRECT	GO:0003779~actin binding	12	3.84615	0.0271506	EPS8, PACRG, SYNPO2, SPIRE2, FMN1, FSCN2, MYRIP, CDK5R2, MYLK, SNTA1, SYNE1, SNTB2	267	398	18787	2.12151	1	0.906635	0.906635
INTERPRO	IPR000830:Peripherin/rom-1	2	0.641026	0.0272259	PRPH2, ROM1	286	2	20793	72.7028	1	1	1
INTERPRO	IPR008057:Gamma-aminobutyric-acid A receptor, Rho	2	0.641026	0.0272259	GABRR2, GABRR1	286	2	20793	72.7028	1	1	1
INTERPRO	IPR018498:Peripherin/rom-1, conserved site	2	0.641026	0.0272259	PRPH2, ROM1	286	2	20793	72.7028	1	1	1
GOTERM_BP_DIRECT	GO:0022400~regulation of rhodopsin mediated signaling pathway	2	0.641026	0.0278447	GRK1, AIPL1	287	2	20399	71.0767	1	1	0.99193
GOTERM_BP_DIRECT	GO:0006836~neurotransmitter transport	4	1.28205	0.0281029	SLC6A6, SV2B, SLC6A15, STX3	287	47	20399	6.04908	1	1	0.99193
GOTERM_BP_DIRECT	GO:2001171~positive regulation of ATP biosynthetic process	3	0.961538	0.0286281	ENO1B, ENO1, SLC25A12	287	19	20399	11.2226	1	1	0.99193
GOTERM_BP_DIRECT	GO:0047496~vesicle transport along microtubule	3	0.961538	0.0286281	BICDL1, TRAK1, PRKCZ	287	19	20399	11.2226	1	1	0.99193
GOTERM_CC_DIRECT	GO:0005794~Golgi apparatus	31	9.9359	0.0290028	KCNE2, PRCD, ARL3, CLSTN1, ATP1A3, SLA2, ZDHHC2, GALNT10, BICD2, SYNE1, CST3, NIPAL1, RHO, FAM3C, RABAC1, ST3GAL1, RGS6, VTI1B, NSF, COL26A1, MMD, PTGES2, ST8SIA1, PPP2R5C, MMEL1, PARP10, RIT2, PITPNM1, NUCB2, CHST2, SNTB2	298	1496	21291	1.48051	0.999993	0.31994	0.305685
GOTERM_CC_DIRECT	GO:0046658~anchored component of plasma membrane	4	1.28205	0.0293014	EEPD1, NRN1, RTN4RL2, THY1	298	48	21291	5.95386	0.999994	0.31994	0.305685
GOTERM_CC_DIRECT	GO:0030017~sarcomere	4	1.28205	0.0293014	MEF2C, ADPRHL1, ANKRD2, SYNE1	298	48	21291	5.95386	0.999994	0.31994	0.305685
GOTERM_BP_DIRECT	GO:0006886~intracellular protein transport	10	3.20513	0.0293597	NSF, ARL4D, NAPB, IFT22, RAB3A, ADPRHL1, MYRIP, STX3, AP2A2, VTI1B	287	307	20399	2.3152	1	1	0.99193
GOTERM_CC_DIRECT	GO:0030425~dendrite	16	5.12821	0.0302294	GNAZ, RCVRN, KCNJ12, KCNIP2, CAMK2A, ZDHHC5, RTN4RL2, THY1, TRAK1, TXN2, SLC6A6, PEX5L, NFASC, GNB1, TMEM108, STX3	298	626	21291	1.8261	0.999996	0.320085	0.305824
GOTERM_MF_DIRECT	GO:0019003~GDP binding	5	1.60256	0.0302389	RAB4A, RIT2, DIRAS1, ARL3, SRP54B	267	83	18787	4.23875	1	0.906635	0.906635
GOTERM_BP_DIRECT	GO:0045860~positive regulation of protein kinase activity	5	1.60256	0.0304802	WDR59, MMD, CARTPT, GAS6, CDK5R2	287	84	20399	4.23075	1	1	0.99193
GOTERM_MF_DIRECT	GO:0000166~nucleotide binding	35	11.2179	0.0308314	GNAZ, RAB3A, CERK, SRXN1, DIRAS1, ARL3, CAMK2A, LRRK1, ATP1A3, SPG7, PRKCZ, MYLK, UBE2J1, GRK1, RHOT2, STK35, GUK1, RPS6KA2, CNGA1, GNAT1, NSF, CDKL2, RAB4A, HSP90AA1, IPMK, DHDH, UCKL1, ARL4D, CNBD2, IFT22, RIT2, PKM, EHD4, TAOK3, IMPDH1	267	1727	18787	1.42601	1	0.906635	0.906635
GOTERM_CC_DIRECT	GO:0031201~SNARE complex	4	1.28205	0.0308993	NAPB, STX3, VAMP2, VTI1B	298	49	21291	5.83235	0.999997	0.320085	0.305824
UP_SEQ_FEATURE	DISULFID:Redox-active	4	1.28205	0.0311802	TUSC3, SAP30L, NDUFA2, TXN2	294	52	22228	5.8158	1	1	0.993939
GOTERM_BP_DIRECT	GO:0010659~cardiac muscle cell apoptotic process	3	0.961538	0.0315195	HSP90AA1, RPS6KA2, GNB1	287	20	20399	10.6615	1	1	0.99193
UP_KW_MOLECULAR_FUNCTION	KW-0851~Voltage-gated channel	6	1.92308	0.0319592	KCNG1, KCNJ5, KCNE2, KCNJ12, KCNIP2, SCN4A	156	138	12130	3.38071	0.857564	0.29556	0.29556
UP_KW_MOLECULAR_FUNCTION	KW-0418~Kinase	16	5.12821	0.0326996	PFKFB2, CDKL2, CERK, UQCC3, CAMK2A, LRRK1, IPMK, PRKCZ, MYLK, UCKL1, GRK1, PKM, STK35, TAOK3, GUK1, RPS6KA2	156	696	12130	1.7875	0.863955	0.29556	0.29556
UP_KW_MOLECULAR_FUNCTION	KW-0407~Ion channel	10	3.20513	0.0329994	KCNG1, GABRR2, KCNJ5, GABRR1, KCNE2, KCNK9, KCNJ12, KCNIP2, CNGA1, SCN4A	156	345	12130	2.25381	0.866462	0.29556	0.29556
GOTERM_CC_DIRECT	GO:0031982~vesicle	7	2.24359	0.0332171	CST3, RAB4A, PACRG, CEND1, PRKCZ, VAMP2, VTI1B	298	171	21291	2.9247	0.999999	0.335493	0.320545
KEGG_PATHWAY	mmu04721:Synaptic vesicle cycle	5	1.60256	0.0337086	NSF, RAB3A, STX3, AP2A2, VAMP2	150	77	9396	4.06753	0.999661	0.490881	0.47192
UP_KW_MOLECULAR_FUNCTION	KW-0808~Transferase	35	11.2179	0.034482	PFKFB2, LPGAT1, CERK, GSTP1, CAMK2A, LRRK1, ZDHHC5, UAP1, PRKCZ, ZDHHC2, AGPAT3, GALNT10, MYLK, UBE2J1, GRK1, RNF157, STK35, GUK1, RPS6KA2, ST3GAL1, TGM3, CDKL2, GGT7, ICMT, UQCC3, GOT1, ST8SIA1, IPMK, UCKL1, PARP10, BST1, PKM, TAOK3, QPCT, CHST2	156	1956	12130	1.39135	0.878207	0.29556	0.29556
GOTERM_BP_DIRECT	GO:0042026~protein refolding	3	0.961538	0.0345207	HSP90AA1, HSPA1B, HSPA1A	287	21	20399	10.1538	1	1	0.99193
UP_KW_PTM	KW-0379~Hydroxylation	8	2.5641	0.0348605	COL26A1, COL3A1, PKM, EPAS1, ORMDL3, ENO1B, ENO1, ALDOA	220	183	13050	2.59314	0.588138	0.295047	0.295047
UP_SEQ_FEATURE	REGION:Calmodulin-binding	4	1.28205	0.0359733	CAMK2A, MYLK, SNTA1, SNTB2	294	55	22228	5.49858	1	1	0.993939
GOTERM_MF_DIRECT	GO:0044325~ion channel binding	7	2.24359	0.0360841	HSP90AA1, KCNE2, KCNIP2, CABP4, SH3GL2, VAMP2, SNTA1	267	172	18787	2.86362	1	0.906635	0.906635
GOTERM_CC_DIRECT	GO:0005783~endoplasmic reticulum	34	10.8974	0.0369778	GRAMD1B, LPGAT1, KCNE2, TUSC3, CDNF, PRCD, CLSTN1, ATP1A3, ARXES2, THY1, ZDHHC2, AGPAT3, UBE2J1, CST3, ABHD12, DDRGK1, ORMDL3, SRP54B, ASL, EMC7, PROM1, COL26A1, ICMT, PTGIS, MMEL1, EHD4, PITPNM1, RPS29, LRIT1, COL4A3, REEP6, RPS21, NUCB2, C2CD2L	298	1715	21291	1.41643	1	0.362552	0.346399
GOTERM_BP_DIRECT	GO:0034620~cellular response to unfolded protein	3	0.961538	0.0376281	PACRG, HSPA1B, HSPA1A	287	22	20399	9.69227	1	1	0.99193
GOTERM_MF_DIRECT	GO:0016746~transferase activity, transferring acyl groups	7	2.24359	0.0377281	GGT7, LPGAT1, QPCT, ZDHHC5, ZDHHC2, AGPAT3, TGM3	267	174	18787	2.83071	1	0.906635	0.906635
GOTERM_MF_DIRECT	GO:0032794~GTPase activating protein binding	3	0.961538	0.038299	ARL3, CAMK2A, GNB5	267	22	18787	9.59499	1	0.906635	0.906635
GOTERM_CC_DIRECT	GO:0043195~terminal bouton	5	1.60256	0.0385885	RAB3A, PTPRN2, CNGA1, USH2A, CNGB1	298	91	21291	3.92562	1	0.362552	0.346399
GOTERM_CC_DIRECT	GO:0055038~recycling endosome membrane	5	1.60256	0.0385885	RAB4A, EHD4, PLEKHB2, ZDHHC2, VTI1B	298	91	21291	3.92562	1	0.362552	0.346399
UP_SEQ_FEATURE	DOMAIN:SU	2	0.641026	0.0390275	SNTA1, SNTB2	294	3	22228	50.4036	1	1	0.993939
GOTERM_MF_DIRECT	GO:0044877~macromolecular complex binding	17	5.44872	0.0398553	NSF, NDUFA4, KCNIP2, ENO1B, ENO1, OAZ1, PRKCZ, MMP9, AP2A2, UQCRH, TXN2, GABRR1, GNB1, CNGA1, VAMP2, CTSB, CNGB1	267	696	18787	1.71864	1	0.906635	0.906635
UP_KW_MOLECULAR_FUNCTION	KW-0112~Calmodulin-binding	6	1.92308	0.0403034	PCP4, RIT2, CAMK2A, MYLK, SNTA1, SNTB2	156	147	12130	3.17373	0.91527	0.302276	0.302276
INTERPRO	IPR008015:GMP phosphodiesterase, delta subunit	2	0.641026	0.0405605	PDE6D, UNC119	286	3	20793	48.4685	1	1	1
GOTERM_BP_DIRECT	GO:0030308~negative regulation of cell growth	6	1.92308	0.0406396	NDUFA13, ENO1B, ENO1, ADIPOR1, PPARD, HSPA1A	287	134	20399	3.18254	1	1	0.99193
GOTERM_MF_DIRECT	GO:0005504~fatty acid binding	4	1.28205	0.0410219	ACOXL, GSTP1, FABP12, PPARD	267	54	18787	5.2121	1	0.906635	0.906635
GOTERM_BP_DIRECT	GO:0099004~calmodulin dependent kinase signaling pathway	2	0.641026	0.0414759	PCP4, CAMK2A	287	3	20399	47.3844	1	1	0.99193
GOTERM_BP_DIRECT	GO:0035494~SNARE complex disassembly	2	0.641026	0.0414759	NSF, NAPB	287	3	20399	47.3844	1	1	0.99193
GOTERM_BP_DIRECT	GO:0060060~post-embryonic retina morphogenesis in camera-type eye	2	0.641026	0.0414759	GRK1, CRB1	287	3	20399	47.3844	1	1	0.99193
GOTERM_BP_DIRECT	GO:0016056~rhodopsin mediated signaling pathway	2	0.641026	0.0414759	RHO, GNAT1	287	3	20399	47.3844	1	1	0.99193
GOTERM_BP_DIRECT	GO:2000298~regulation of Rho-dependent protein serine/threonine kinase activity	2	0.641026	0.0414759	SYNPO2, THY1	287	3	20399	47.3844	1	1	0.99193
GOTERM_MF_DIRECT	GO:0004114~3',5'-cyclic-nucleotide phosphodiesterase activity	3	0.961538	0.0415627	PDE6G, PDE6B, PDE8B	267	23	18787	9.17782	1	0.906635	0.906635
GOTERM_MF_DIRECT	GO:0005242~inward rectifier potassium channel activity	3	0.961538	0.0415627	KCNJ5, KCNE2, KCNJ12	267	23	18787	9.17782	1	0.906635	0.906635
KEGG_PATHWAY	mmu05010:Alzheimer disease	12	3.84615	0.0415779	NDUFA13, NDUFA6, UQCRQ, NDUFB11, NDUFA4, NDUFS5, NDUFA2, NDUFB3, UQCR11, SLC25A5, COX6A1, UQCRH	150	384	9396	1.9575	0.99995	0.569861	0.547849
GOTERM_CC_DIRECT	GO:0098982~GABA-ergic synapse	6	1.92308	0.0421157	SLC6A6, GABRR2, GABRR1, CDH10, CLSTN1, ZDHHC5	298	136	21291	3.15204	1	0.384279	0.367157
UP_SEQ_FEATURE	DOMAIN:Fibronectin type-III	7	2.24359	0.0425153	NFASC, LRIT2, FNDC1, LRIT1, OSMR, USH2A, MYLK	294	192	22228	2.75645	1	1	0.993939
UP_SEQ_FEATURE	LIPID:GPI-anchor amidated glycine	3	0.961538	0.0425664	NRN1, RTN4RL2, LY6C1	294	25	22228	9.07265	1	1	0.993939
GOTERM_CC_DIRECT	GO:0045121~membrane raft	10	3.20513	0.0428033	RIT2, INPP5D, ENO1B, RTN4RL2, THY1, ENO1, SLC25A5, PRKCZ, HSPA1B, HSPA1A	298	330	21291	2.16504	1	0.384279	0.367157
GOTERM_BP_DIRECT	GO:0045732~positive regulation of protein catabolic process	5	1.60256	0.0432968	NSF, NDUFA13, HSP90AA1, OAZ1, IER3	287	94	20399	3.78067	1	1	0.99193
GOTERM_BP_DIRECT	GO:0031175~neuron projection development	7	2.24359	0.0436371	CDNF, RASGRF1, TMEM108, BICDL1, NRTN, STX3, SH3GL2	287	182	20399	2.73372	1	1	0.99193
GOTERM_MF_DIRECT	GO:0051082~unfolded protein binding	5	1.60256	0.044576	HSP90AA1, AIP, PFDN1, HSPA1B, HSPA1A	267	94	18787	3.74273	1	0.906635	0.906635
GOTERM_CC_DIRECT	GO:0031966~mitochondrial membrane	7	2.24359	0.0448905	NDUFA13, NDUFA6, FNDC1, NDUFA4, NDUFA2, TRAK1, COX6A1	298	184	21291	2.71807	1	0.394255	0.37669
GOTERM_MF_DIRECT	GO:0070300~phosphatidic acid binding	3	0.961538	0.0449267	GRAMD1B, PITPNM1, UQCC3	267	24	18787	8.79541	1	0.906635	0.906635
UP_KW_PTM	KW-0336~GPI-anchor	7	2.24359	0.0453919	BST1, CPM, NRN1, LYPD6B, RTN4RL2, THY1, LY6C1	220	154	13050	2.69628	0.68694	0.295047	0.295047
SMART	SM00233:PH	8	2.5641	0.0460707	PLEKHB2, RASGRF1, PLEKHB1, PLCH2, PLCD3, OSBP2, SNTA1, SNTB2	137	255	10589	2.42485	0.9982	1	1
GOTERM_BP_DIRECT	GO:0006811~ion transport	15	4.80769	0.0469588	KCNG1, KCNJ5, KCNE2, KCNK9, KCNJ12, KCNIP2, SLC6A15, ATP1A3, SLC5A2, SLC4A5, GABRR2, GABRR1, NIPAL1, CNGA1, SCN4A	287	605	20399	1.76223	1	1	0.99193
UP_SEQ_FEATURE	ACT_SITE:Proton donor/acceptor	5	1.60256	0.0474937	PFKFB2, CPM, PMM1, CERK, ST8SIA1	294	103	22228	3.67017	1	1	0.993939
GOTERM_BP_DIRECT	GO:0002181~cytoplasmic translation	5	1.60256	0.0476494	RPS29, RPLP1, TMA7, FAU, RPS21	287	97	20399	3.66375	1	1	0.99193
GOTERM_MF_DIRECT	GO:0005244~voltage-gated ion channel activity	6	1.92308	0.0478995	KCNG1, KCNJ5, KCNE2, KCNJ12, KCNIP2, SCN4A	267	139	18787	3.03726	1	0.906635	0.906635
UP_SEQ_FEATURE	DOMAIN:IQ	4	1.28205	0.0485313	PCP4, RASGRF1, SCN4A, IQCD	294	62	22228	4.87777	1	1	0.993939
GOTERM_CC_DIRECT	GO:0036064~ciliary basal body	7	2.24359	0.0488661	FAM161A, WHRN, ARL3, BBS7, IQCD, USH2A, CFAP126	298	188	21291	2.66023	1	0.42004	0.401326
GOTERM_MF_DIRECT	GO:0008022~protein C-terminus binding	8	2.5641	0.0494537	NSF, RAB3A, ATXN1, RASGRF1, PLEKHB1, RABAC1, SH3GL2, VAMP2	267	234	18787	2.40558	1	0.906635	0.906635
GOTERM_MF_DIRECT	GO:0016301~kinase activity	16	5.12821	0.0496333	PFKFB2, CDKL2, CERK, UQCC3, CAMK2A, LRRK1, IPMK, PRKCZ, MYLK, UCKL1, GRK1, PKM, STK35, TAOK3, GUK1, RPS6KA2	267	661	18787	1.7032	1	0.906635	0.906635
UP_KW_MOLECULAR_FUNCTION	KW-0482~Metalloprotease	6	1.92308	0.0497019	CPM, ADAMTS3, ADAM9, SPG7, MMEL1, MMP9	156	156	12130	2.99063	0.953055	0.32784	0.32784
GOTERM_CC_DIRECT	GO:0032154~cleavage furrow	4	1.28205	0.0513924	PITPNM1, SPIRE2, PLCD3, MYLK	298	60	21291	4.76309	1	0.424371	0.405463
GOTERM_CC_DIRECT	GO:0042470~melanosome	5	1.60256	0.0514707	SYNGR1, HSP90AA1, MYRIP, STX3, CTSB	298	100	21291	3.57232	1	0.424371	0.405463
UP_KW_BIOLOGICAL_PROCESS	KW-0406~Ion transport	15	4.80769	0.0520735	KCNG1, KCNJ5, KCNE2, KCNK9, KCNJ12, KCNIP2, SLC6A15, ATP1A3, SLC5A2, SLC4A5, GABRR2, GABRR1, NIPAL1, CNGA1, SCN4A	153	622	10895	1.71726	0.982826	0.35978	0.331377
UP_SEQ_FEATURE	DOMAIN:Laminin G-like 1	3	0.961538	0.0522776	CRB1, GAS6, USH2A	294	28	22228	8.10058	1	1	0.993939
UP_SEQ_FEATURE	DOMAIN:Laminin G-like 2	3	0.961538	0.0522776	CRB1, GAS6, USH2A	294	28	22228	8.10058	1	1	0.993939
GOTERM_BP_DIRECT	GO:0034765~regulation of ion transmembrane transport	6	1.92308	0.0524499	KCNG1, KCNJ5, KCNE2, KCNJ12, KCNIP2, SCN4A	287	144	20399	2.96153	1	1	0.99193
KEGG_PATHWAY	mmu04727:GABAergic synapse	5	1.60256	0.0527005	NSF, GABRR2, GABRR1, GNB1, GNB5	150	89	9396	3.5191	0.999997	0.663761	0.638122
GOTERM_MF_DIRECT	GO:0008081~phosphoric diester hydrolase activity	4	1.28205	0.0532501	PDE6B, PLCH2, PLCD3, PDE8B	267	60	18787	4.69089	1	0.941325	0.941325
INTERPRO	IPR020809:Enolase, conserved site	2	0.641026	0.053713	ENO1B, ENO1	286	4	20793	36.3514	1	1	1
KEGG_PATHWAY	mmu04926:Relaxin signaling pathway	6	1.92308	0.0541264	COL3A1, GNB1, COL4A3, GNB5, MMP9, PRKCZ	150	129	9396	2.91349	0.999998	0.663761	0.638122
UP_KW_MOLECULAR_FUNCTION	KW-0689~Ribosomal protein	7	2.24359	0.0546401	RPS29, RPS6KA2, RPLP1, MRPL14, FAU, RPS21, MRPL54	156	212	12130	2.56743	0.965658	0.32784	0.32784
GOTERM_CC_DIRECT	GO:0002141~stereocilia ankle link	2	0.641026	0.0546453	WHRN, USH2A	298	4	21291	35.7232	1	0.432876	0.41359
GOTERM_CC_DIRECT	GO:1990696~USH2 complex	2	0.641026	0.0546453	WHRN, USH2A	298	4	21291	35.7232	1	0.432876	0.41359
GOTERM_MF_DIRECT	GO:0005221~intracellular cyclic nucleotide activated cation channel activity	2	0.641026	0.0554477	PEX5L, CNGA1	267	4	18787	35.1816	1	0.949542	0.949542
BIOCARTA	m_acrPathway:Ahr Signal Transduction Pathway	2	0.641026	0.0578672	HSP90AA1, AIP	20	4	1286	32.15	0.96655	1	1
GOTERM_CC_DIRECT	GO:0005640~nuclear outer membrane	4	1.28205	0.0578797	ENO1B, ENO1, NUCB2, SYNE1	298	63	21291	4.53627	1	0.449681	0.429645
GOTERM_BP_DIRECT	GO:0016310~phosphorylation	15	4.80769	0.0581251	CDKL2, CERK, CAMK2A, LRRK1, IPMK, PRKCZ, MYLK, UCKL1, GRK1, ATXN1, PKM, STK35, TAOK3, GUK1, RPS6KA2	287	625	20399	1.70584	1	1	0.99193
GOTERM_BP_DIRECT	GO:0016079~synaptic vesicle exocytosis	3	0.961538	0.058308	RAB3A, SV2B, VAMP2	287	28	20399	7.61536	1	1	0.99193
GOTERM_BP_DIRECT	GO:0006754~ATP biosynthetic process	3	0.961538	0.058308	PKM, UQCC3, ALDOA	287	28	20399	7.61536	1	1	0.99193
GOTERM_BP_DIRECT	GO:0009408~response to heat	4	1.28205	0.0585754	HSP90AA1, ALDOA, HSPA1B, HSPA1A	287	63	20399	4.5128	1	1	0.99193
UP_SEQ_FEATURE	REGION:G5 motif	3	0.961538	0.0591452	GNAZ, EHD4, GNAT1	294	30	22228	7.56054	1	1	0.993939
UP_SEQ_FEATURE	REGION:G2 motif	3	0.961538	0.0591452	GNAZ, EHD4, GNAT1	294	30	22228	7.56054	1	1	0.993939
SMART	SM00100:cNMP	3	0.961538	0.0597656	CNBD2, CNGA1, CNGB1	137	31	10589	7.47987	0.999741	1	1
KEGG_PATHWAY	mmu04915:Estrogen signaling pathway	6	1.92308	0.0601752	POMC, KCNJ5, HSP90AA1, MMP9, HSPA1B, HSPA1A	150	133	9396	2.82586	0.999999	0.685079	0.658617
GOTERM_CC_DIRECT	GO:0005813~centrosome	14	4.48718	0.0605724	CDKL2, ARL3, BICDL1, BICD2, IFT22, RIC8B, FAM161A, DZANK1, UNC119, DYNLRB2, BBS7, CCDC92, HSPA1B, HSPA1A	298	574	21291	1.74259	1	0.460253	0.439747
GOTERM_CC_DIRECT	GO:0032281~AMPA glutamate receptor complex	3	0.961538	0.061519	ABHD12, NRN1, CACNG5	298	29	21291	7.391	1	0.460253	0.439747
KEGG_PATHWAY	mmu00230:Purine metabolism	6	1.92308	0.0617454	GUK1, PDE6G, IMPDH1, PDE6D, PDE6B, PDE8B	150	134	9396	2.80478	1	0.685079	0.658617
SMART	SM01192:SM01192	2	0.641026	0.0626006	ENO1B, ENO1	137	5	10589	30.9168	0.999827	1	1
SMART	SM01193:SM01193	2	0.641026	0.0626006	ENO1B, ENO1	137	5	10589	30.9168	0.999827	1	1
INTERPRO	IPR008952:Tetraspanin, EC2 domain	3	0.961538	0.0633408	PRPH2, ROM1, TSPAN10	286	30	20793	7.27028	1	1	1
UP_KW_LIGAND	KW-0342~GTP-binding	12	3.84615	0.0634098	ARL4D, GNAZ, IFT22, RHOT2, RAB4A, RIT2, RAB3A, DIRAS1, ARL3, LRRK1, SRP54B, GNAT1	127	348	6679	1.81347	0.87709	0.405823	0.380459
UP_SEQ_FEATURE	DOMAIN:PH	8	2.5641	0.0638163	PLEKHB2, RASGRF1, PLEKHB1, PLCH2, PLCD3, OSBP2, SNTA1, SNTB2	294	266	22228	2.27385	1	1	0.993939
GOTERM_BP_DIRECT	GO:0007264~small GTPase mediated signal transduction	5	1.60256	0.0638367	RHOT2, RAB4A, ARL3, RASGRF1, NUCB2	287	107	20399	3.32134	1	1	0.99193
UP_SEQ_FEATURE	REGION:Regulatory N-terminal domain	2	0.641026	0.0641987	SLC25A12, SLC25A25	294	5	22228	30.2422	1	1	0.993939
UP_SEQ_FEATURE	DOMAIN:Enolase C-terminal TIM barrel	2	0.641026	0.0641987	ENO1B, ENO1	294	5	22228	30.2422	1	1	0.993939
UP_SEQ_FEATURE	REGION:Substrate-binding domain (SBD)	2	0.641026	0.0641987	HSPA1B, HSPA1A	294	5	22228	30.2422	1	1	0.993939
UP_SEQ_FEATURE	DOMAIN:Enolase N-terminal	2	0.641026	0.0641987	ENO1B, ENO1	294	5	22228	30.2422	1	1	0.993939
UP_KW_MOLECULAR_FUNCTION	KW-0631~Potassium channel	4	1.28205	0.0644745	KCNG1, KCNE2, KCNK9, KCNIP2	156	72	12130	4.3198	0.981663	0.351679	0.351679
INTERPRO	IPR014756:Immunoglobulin E-set	5	1.60256	0.0648089	KCNJ5, KCNJ12, PDE6D, UNC119, TGM3	286	110	20793	3.30467	1	1	1
GOTERM_CC_DIRECT	GO:0097440~apical dendrite	3	0.961538	0.0653234	WHRN, RASGRF1, OSBP2	298	30	21291	7.14463	1	0.477165	0.455906
GOTERM_BP_DIRECT	GO:0048168~regulation of neuronal synaptic plasticity	3	0.961538	0.0658986	CAMK2A, RASGRF1, ZDHHC2	287	30	20399	7.10767	1	1	0.99193
GOTERM_BP_DIRECT	GO:0051899~membrane depolarization	3	0.961538	0.0658986	CNGA1, PRKCZ, CNGB1	287	30	20399	7.10767	1	1	0.99193
INTERPRO	IPR020810:Enolase, C-terminal	2	0.641026	0.0666858	ENO1B, ENO1	286	5	20793	29.0811	1	1	1
INTERPRO	IPR020811:Enolase, N-terminal	2	0.641026	0.0666858	ENO1B, ENO1	286	5	20793	29.0811	1	1	1
INTERPRO	IPR000941:Enolase	2	0.641026	0.0666858	ENO1B, ENO1	286	5	20793	29.0811	1	1	1
INTERPRO	IPR016346:Guanine nucleotide-binding protein, beta subunit	2	0.641026	0.0666858	GNB1, GNB5	286	5	20793	29.0811	1	1	1
INTERPRO	IPR015482:Syntrophin	2	0.641026	0.0666858	SNTA1, SNTB2	286	5	20793	29.0811	1	1	1
INTERPRO	IPR018499:Tetraspanin/Peripherin	3	0.961538	0.0671143	PRPH2, ROM1, TSPAN10	286	31	20793	7.03575	1	1	1
GOTERM_BP_DIRECT	GO:0060548~negative regulation of cell death	5	1.60256	0.0673798	CST3, PACRG, HSPA1B, CTSB, HSPA1A	287	109	20399	3.2604	1	1	0.99193
GOTERM_CC_DIRECT	GO:0000015~phosphopyruvate hydratase complex	2	0.641026	0.067835	ENO1B, ENO1	298	5	21291	28.5785	1	0.477165	0.455906
GOTERM_CC_DIRECT	GO:0070044~synaptobrevin 2-SNAP-25-syntaxin-1a complex	2	0.641026	0.067835	NAPB, VAMP2	298	5	21291	28.5785	1	0.477165	0.455906
GOTERM_BP_DIRECT	GO:0071460~cellular response to cell-matrix adhesion	2	0.641026	0.0681697	GSTP1, MMP9	287	5	20399	28.4307	1	1	0.99193
GOTERM_BP_DIRECT	GO:0070093~negative regulation of glucagon secretion	2	0.641026	0.0681697	CARTPT, NUCB2	287	5	20399	28.4307	1	1	0.99193
GOTERM_MF_DIRECT	GO:0004634~phosphopyruvate hydratase activity	2	0.641026	0.0688242	ENO1B, ENO1	267	5	18787	28.1453	1	1	1
GOTERM_CC_DIRECT	GO:0030658~transport vesicle membrane	3	0.961538	0.0692043	SYT3, PTPRN2, SNTB2	298	31	21291	6.91416	1	0.477165	0.455906
GOTERM_MF_DIRECT	GO:0061629~RNA polymerase II sequence-specific DNA binding transcription factor binding	7	2.24359	0.0693155	MEF2C, EPAS1, DDRGK1, BHLHE41, ANKRD2, BBS7, CD34	267	203	18787	2.42632	1	1	1
KEGG_PATHWAY	mmu05014:Amyotrophic lateral sclerosis	11	3.52564	0.0694748	NDUFA13, NDUFA6, UQCRQ, NDUFB11, NDUFA4, NDUFS5, NDUFA2, NDUFB3, UQCR11, COX6A1, UQCRH	150	370	9396	1.86227	1	0.735801	0.70738
GOTERM_CC_DIRECT	GO:0005938~cell cortex	7	2.24359	0.0696851	EPS8, RIC8B, ENO1B, SPIRE2, ENO1, TRAK1, PRKCZ	298	206	21291	2.42779	1	0.477165	0.455906
GOTERM_BP_DIRECT	GO:1903076~regulation of protein localization to plasma membrane	3	0.961538	0.0698108	CAMK2A, ZDHHC2, VTI1B	287	31	20399	6.87839	1	1	0.99193
GOTERM_MF_DIRECT	GO:0005516~calmodulin binding	7	2.24359	0.0703931	PCP4, RIT2, CAMK2A, VAMP2, MYLK, SNTA1, SNTB2	267	204	18787	2.41443	1	1	1
GOTERM_BP_DIRECT	GO:0015031~protein transport	15	4.80769	0.0720783	RD3, NSF, NAPB, RAB4A, RAB3A, ARL3, AP2A2, BICD2, SV2B, PITPNM1, SPIRE2, UNC119, BBS7, VAMP2, VTI1B	287	646	20399	1.65039	1	1	0.99193
INTERPRO	IPR001849:Pleckstrin homology domain	8	2.5641	0.0722776	PLEKHB2, RASGRF1, PLEKHB1, PLCH2, PLCD3, OSBP2, SNTA1, SNTB2	286	264	20793	2.20312	1	1	1
GOTERM_BP_DIRECT	GO:0099072~regulation of postsynaptic specialization membrane neurotransmitter receptor levels	3	0.961538	0.073797	EPS8, HSP90AA1, ZDHHC5	287	32	20399	6.66344	1	1	0.99193
INTERPRO	IPR000595:Cyclic nucleotide-binding domain	3	0.961538	0.0748765	CNBD2, CNGA1, CNGB1	286	33	20793	6.60935	1	1	1
GOTERM_CC_DIRECT	GO:0012505~endomembrane system	6	1.92308	0.0757149	AVEN, IFT22, LPGAT1, STX3, AP2A2, AGPAT3	298	161	21291	2.6626	1	0.50327	0.480847
UP_SEQ_FEATURE	REGION:Nucleotide-binding domain (NBD)	2	0.641026	0.0765368	HSPA1B, HSPA1A	294	6	22228	25.2018	1	1	0.993939
GOTERM_MF_DIRECT	GO:0030971~receptor tyrosine kinase binding	4	1.28205	0.0770087	PITPNM1, RASGRF1, NRTN, GAS6	267	70	18787	4.02076	1	1	1
UP_SEQ_FEATURE	DOMAIN:PH 2	3	0.961538	0.0775424	RASGRF1, SNTA1, SNTB2	294	35	22228	6.48047	1	1	0.993939
GOTERM_BP_DIRECT	GO:0007566~embryo implantation	4	1.28205	0.0778355	PTGIS, KLF9, MMP9, PPARD	287	71	20399	4.00432	1	1	0.99193
GOTERM_BP_DIRECT	GO:0031669~cellular response to nutrient levels	3	0.961538	0.0778544	WDR59, PPARD, TXN2	287	33	20399	6.46151	1	1	0.99193
KEGG_PATHWAY	mmu04925:Aldosterone synthesis and secretion	5	1.60256	0.0786298	POMC, KCNJ5, KCNK9, CAMK2A, ATP1A3	150	102	9396	3.07059	1	0.796554	0.765786
INTERPRO	IPR005225:Small GTP-binding protein domain	6	1.92308	0.0787234	ARL4D, RAB4A, RIT2, RAB3A, DIRAS1, ARL3	286	166	20793	2.62781	1	1	1
UP_KW_BIOLOGICAL_PROCESS	KW-0739~Sodium transport	5	1.60256	0.0789593	SLC6A15, ATP1A3, SCN4A, SLC5A2, SLC4A5	153	116	10895	3.06936	0.998072	0.500076	0.460596
GOTERM_MF_DIRECT	GO:0001540~beta-amyloid binding	4	1.28205	0.0796028	CST3, CLSTN1, ATP1A3, PFDN1	267	71	18787	3.96413	1	1	1
GOTERM_CC_DIRECT	GO:0043025~neuronal cell body	15	4.80769	0.0796224	HSP90AA1, PMM1, KCNJ12, WHRN, CAMK2A, RASGRF1, ATP1A3, USH2A, TXN2, CST3, SLC6A6, ASL, GNAT1, SH3GL2, VTI1B	298	659	21291	1.62624	1	0.50327	0.480847
GOTERM_CC_DIRECT	GO:0098837~postsynaptic recycling endosome	2	0.641026	0.0808414	RAB4A, ZDHHC2	298	6	21291	23.8154	1	0.50327	0.480847
GOTERM_CC_DIRECT	GO:0002142~stereocilia ankle link complex	2	0.641026	0.0808414	WHRN, USH2A	298	6	21291	23.8154	1	0.50327	0.480847
GOTERM_CC_DIRECT	GO:1990075~periciliary membrane compartment	2	0.641026	0.0808414	WHRN, USH2A	298	6	21291	23.8154	1	0.50327	0.480847
GOTERM_BP_DIRECT	GO:0060219~camera-type eye photoreceptor cell differentiation	2	0.641026	0.0812374	ROM1, PROM1	287	6	20399	23.6922	1	1	0.99193
GOTERM_BP_DIRECT	GO:0060414~aorta smooth muscle tissue morphogenesis	2	0.641026	0.0812374	COL3A1, MYLK	287	6	20399	23.6922	1	1	0.99193
GOTERM_BP_DIRECT	GO:0010694~positive regulation of alkaline phosphatase activity	2	0.641026	0.0812374	MEF2C, PPARGC1B	287	6	20399	23.6922	1	1	0.99193
GOTERM_BP_DIRECT	GO:0045933~positive regulation of muscle contraction	2	0.641026	0.0812374	ENO1B, ENO1	287	6	20399	23.6922	1	1	0.99193
GOTERM_BP_DIRECT	GO:0042461~photoreceptor cell development	2	0.641026	0.0812374	RP1L1, ARL3	287	6	20399	23.6922	1	1	0.99193
UP_SEQ_FEATURE	DOMAIN:PH 1	3	0.961538	0.0814131	RASGRF1, SNTA1, SNTB2	294	36	22228	6.30045	1	1	0.993939
GOTERM_BP_DIRECT	GO:0030100~regulation of endocytosis	3	0.961538	0.0819803	RAB4A, RIT2, EHD4	287	34	20399	6.27147	1	1	0.99193
GOTERM_MF_DIRECT	GO:0055131~C3HC4-type RING finger domain binding	2	0.641026	0.082012	HSPA1B, HSPA1A	267	6	18787	23.4544	1	1	1
GOTERM_CC_DIRECT	GO:0008076~voltage-gated potassium channel complex	4	1.28205	0.0820838	KCNG1, KCNJ5, KCNE2, KCNIP2	298	73	21291	3.91487	1	0.50327	0.480847
GOTERM_CC_DIRECT	GO:0031410~cytoplasmic vesicle	19	6.08974	0.0822173	CHGA, SYT3, RAB3A, PTPRN2, MYRIP, SLA2, TRAK1, AP2A2, BICD2, SYNGR1, SV2B, ANP32E, SPIRE2, PDE6D, REEP6, FAM3C, RABAC1, VAMP2, SNTB2	298	903	21291	1.5033	1	0.50327	0.480847
GOTERM_MF_DIRECT	GO:0030507~spectrin binding	3	0.961538	0.0833591	PDE6G, GNB1, RHO	267	34	18787	6.20853	1	1	1
GOTERM_MF_DIRECT	GO:0051059~NF-kappaB binding	3	0.961538	0.0833591	HSPA1B, PPARD, HSPA1A	267	34	18787	6.20853	1	1	1
KEGG_PATHWAY	mmu05418:Fluid shear stress and atherosclerosis	6	1.92308	0.0842463	MEF2C, HSP90AA1, GSTP1, MMP9, PRKCZ, TXN2	150	147	9396	2.55673	1	0.817891	0.786299
PIR_SUPERFAMILY	PIRSF001400:enolase	2	0.641026	0.0853215	ENO1B, ENO1	42	4	1861	22.1548	0.974177	1	1
INTERPRO	IPR027417:P-loop containing nucleoside triphosphate hydrolase	19	6.08974	0.0857323	PFKFB2, NSF, GNAZ, RAB4A, RAB3A, DIRAS1, ARL3, LRRK1, SPG7, UCKL1, ARL4D, RHOT2, IFT22, RIT2, EHD4, GUK1, SRP54B, GNAT1, CHST2	286	927	20793	1.49013	1	1	1
GOTERM_BP_DIRECT	GO:0017156~calcium ion regulated exocytosis	3	0.961538	0.0861719	SYT3, RAB3A, VAMP2	287	35	20399	6.09228	1	1	0.99193
GOTERM_BP_DIRECT	GO:0007165~signal transduction	27	8.65385	0.0867805	GNAZ, NDRG3, DIRAS1, CABP4, LRRK1, PRKCZ, GRK1, GPR152, GABRR2, GABRR1, RHOT2, RHO, NRTN, PDE6B, GNAT1, PDE8B, CD34, CARTPT, PPP2R5C, POMC, RIT2, GNB1, SPARCL1, GNB5, PLCH2, PLCD3, GAS6	287	1400	20399	1.37076	1	1	0.99193
UP_SEQ_FEATURE	TOPO_DOM:Extracellular	41	13.141	0.0878643	KCNG1, CRB1, KCNK9, CLSTN1, ZDHHC5, ATP1A3, CEND1, SLC5A2, ADIPOR1, SLC4A5, TSPAN10, ABHD12, GPR152, GABRR2, GABRR1, SV2B, NIPAL1, GJA10, ORMDL3, CNGA1, RHO, STX3, PROM1, CD34, IER3, KCNJ5, PAQR9, GGT7, PTPRN2, KCNJ12, SLC6A15, OSMR, USH2A, TMEM150C, SLC6A6, NFASC, CDH10, CDHR1, ADAM9, SCN4A, TMEM229B	294	2443	22228	1.26886	1	1	0.993939
GOTERM_BP_DIRECT	GO:0006749~glutathione metabolic process	4	1.28205	0.0883756	GPX4, PTGES2, GSTP1, HAGH	287	75	20399	3.79075	1	1	0.99193
GOTERM_BP_DIRECT	GO:0032720~negative regulation of tumor necrosis factor production	4	1.28205	0.0883756	POMC, GSTP1, GAS6, CD34	287	75	20399	3.79075	1	1	0.99193
GOTERM_BP_DIRECT	GO:0032869~cellular response to insulin stimulus	5	1.60256	0.0886245	PKM, GOT1, GSTP1, PRKCZ, VAMP2	287	120	20399	2.96153	1	1	0.99193
KEGG_PATHWAY	mmu00010:Glycolysis / Gluconeogenesis	4	1.28205	0.0900084	PKM, ENO1B, ENO1, ALDOA	150	67	9396	3.7397	1	0.827792	0.795817
GOTERM_BP_DIRECT	GO:0017157~regulation of exocytosis	3	0.961538	0.0904267	NSF, RAB3A, VAMP2	287	36	20399	5.92305	1	1	0.99193
GOTERM_BP_DIRECT	GO:0008104~protein localization	6	1.92308	0.0915642	CRB1, PACRG, KCNE2, ICMT, HEATR5A, BBS7	287	170	20399	2.50859	1	1	0.99193
INTERPRO	IPR001632:G-protein, beta subunit	2	0.641026	0.0921021	GNB1, GNB5	286	7	20793	20.7722	1	1	1
UP_SEQ_FEATURE	TOPO_DOM:Vesicular	3	0.961538	0.0933667	SYT3, VAMP2, VTI1B	294	39	22228	5.8158	1	1	0.993939
GOTERM_CC_DIRECT	GO:0060203~clathrin-sculpted glutamate transport vesicle membrane	2	0.641026	0.0936668	RAB3A, VAMP2	298	7	21291	20.4132	1	0.556491	0.531697
GOTERM_CC_DIRECT	GO:0005757~mitochondrial permeability transition pore complex	2	0.641026	0.0936668	SPG7, SLC25A5	298	7	21291	20.4132	1	0.556491	0.531697
GOTERM_BP_DIRECT	GO:0035315~hair cell differentiation	2	0.641026	0.0941225	USH2A, TGM3	287	7	20399	20.3076	1	1	0.99193
GOTERM_BP_DIRECT	GO:0043619~regulation of transcription from RNA polymerase II promoter in response to oxidative stress	2	0.641026	0.0941225	EPAS1, ANKRD2	287	7	20399	20.3076	1	1	0.99193
GOTERM_BP_DIRECT	GO:1903546~protein localization to photoreceptor outer segment	2	0.641026	0.0941225	ROM1, TULP1	287	7	20399	20.3076	1	1	0.99193
GOTERM_MF_DIRECT	GO:0005223~intracellular cGMP activated cation channel activity	2	0.641026	0.0950137	CNGA1, CNGB1	267	7	18787	20.1038	1	1	1
GOTERM_MF_DIRECT	GO:0004222~metalloendopeptidase activity	5	1.60256	0.0952959	ADAMTS3, ADAM9, SPG7, MMEL1, MMP9	267	122	18787	2.88374	1	1	1
UP_KW_CELLULAR_COMPONENT	KW-0272~Extracellular matrix	8	2.5641	0.0954122	ADAMTSL1, COL26A1, COL3A1, ADAMTS3, RBP3, COL4A3, SPARCL1, MMP9	273	257	18022	2.05493	0.966938	0.463431	0.42254
KEGG_PATHWAY	mmu04130:SNARE interactions in vesicular transport	3	0.961538	0.0958861	STX3, VAMP2, VTI1B	150	33	9396	5.69455	1	0.827792	0.795817
KEGG_PATHWAY	mmu04921:Oxytocin signaling pathway	6	1.92308	0.0959244	KCNJ5, MEF2C, KCNJ12, CAMK2A, CACNG5, MYLK	150	153	9396	2.45647	1	0.827792	0.795817
UP_KW_MOLECULAR_FUNCTION	KW-0378~Hydrolase	30	9.61538	0.0959736	PFKFB2, CPM, ABHD8, SPG7, PLA2G7, GLB1L2, ABHD12, RHOT2, ADAMTS3, INPP5D, SRP54B, PDE6B, PDE8B, CTSB, NSF, GGT7, RAB4A, HSP90AA1, PTPRN2, DESI1, PDE6G, SSU72, MMEL1, MMP9, BST1, RIT2, ADAM9, PLCH2, HAGH, PLCD3	156	1778	12130	1.31198	0.997651	0.479868	0.479868
GOTERM_MF_DIRECT	GO:0016740~transferase activity	33	10.5769	0.0961229	LPGAT1, CERK, GSTP1, CAMK2A, LRRK1, ZDHHC5, UAP1, PRKCZ, ZDHHC2, AGPAT3, GALNT10, MYLK, UBE2J1, GRK1, RNF157, STK35, GUK1, RPS6KA2, ST3GAL1, TGM3, CDKL2, GGT7, ICMT, GOT1, ST8SIA1, IPMK, UCKL1, PARP10, BST1, PKM, TAOK3, QPCT, CHST2	267	1782	18787	1.30302	1	1	1
GOTERM_MF_DIRECT	GO:0015459~potassium channel regulator activity	3	0.961538	0.0963118	KCNE2, KCNIP2, PRKCZ	267	37	18787	5.70513	1	1	1
GOTERM_MF_DIRECT	GO:0005484~SNAP receptor activity	3	0.961538	0.0963118	STX3, VAMP2, VTI1B	267	37	18787	5.70513	1	1	1
BIOCARTA	m_biopeptidesPathway:Bioactive Peptide Induced Signaling Pathway	3	0.961538	0.0967309	GNB1, CAMK2A, MYLK	20	36	1286	5.35833	0.996969	1	1
SMART	SM00282:LamG	3	0.961538	0.0971142	CRB1, GAS6, USH2A	137	41	10589	5.65551	0.999999	1	1
UP_SEQ_FEATURE	ACT_SITE:Proton donor	7	2.24359	0.098067	ENO1B, PDE6B, ASL, MMEL1, ENO1, PDE8B, GLB1L2	294	239	22228	2.21439	1	1	0.993939
GOTERM_CC_DIRECT	GO:0030667~secretory granule membrane	3	0.961538	0.098283	PTPRN2, MYRIP, VAMP2	298	38	21291	5.6405	1	0.575454	0.549815
GOTERM_MF_DIRECT	GO:0030674~protein binding, bridging	5	1.60256	0.0996573	RAB3A, SYNPO2, FSCN2, SLA2, GAS6	267	124	18787	2.83723	1	1	1
INTERPRO	IPR018490:Cyclic nucleotide-binding-like	3	0.961538	0.099699	CNBD2, CNGA1, CNGB1	286	39	20793	5.59252	1	1	1

## Sheet: table S4
Table S4. Upreagulated Rod NRLtargets -Clustering, DAVID
Annotation Cluster 1	Enrichment Score: 11.119954735331406
Category	Term	Count	%	PValue	Genes	List Total	Pop Hits	Pop Total	Fold Enrichment	Bonferroni	Benjamini	FDR
GOTERM_CC_DIRECT	GO:0001750~photoreceptor outer segment	21	6.73077	4.02442e-19	RD3, CRB1, RCVRN, PRCD, ROM1, PLEKHB1, GUCA1A, TULP1, MYRIP, RP1L1, GRK1, PRPH2, GNB1, CNGA1, RHO, PDE6B, BBS7, STX3, GNAT1, PROM1, CNGB1	298	87	21291	17.2457	1.62587e-16	1.62587e-16	1.55343e-16
GOTERM_BP_DIRECT	GO:0007601~visual perception	24	7.69231	3.32486e-17	RD3, CRB1, RCVRN, RDH8, EPAS1, PDE6G, PRCD, CABP4, ROM1, GUCA1A, TULP1, USH2A, RP1L1, GRK1, GABRR2, RDH12, PRPH2, CNGA1, PDE6D, RHO, UNC119, PDE6B, AIPL1, GNAT1	287	156	20399	10.9349	5.35967e-14	5.35967e-14	5.31312e-14
UP_KW_BIOLOGICAL_PROCESS	KW-0844~Vision	18	5.76923	3.35838e-16	RD3, RCVRN, PDE6G, PRCD, ROM1, GUCA1A, TULP1, USH2A, RP1L1, GRK1, RDH12, PRPH2, CNGA1, PDE6D, RHO, UNC119, PDE6B, GNAT1	153	78	10895	16.4329	2.53131e-14	2.55237e-14	2.35087e-14
KEGG_PATHWAY	mmu04744:Phototransduction	10	3.20513	1.82871e-10	GRK1, RCVRN, PDE6G, GNB1, CNGA1, RHO, GUCA1A, PDE6B, GNAT1, CNGB1	150	27	9396	23.2	4.2609e-08	4.2609e-08	4.09632e-08
GOTERM_BP_DIRECT	GO:0050896~response to stimulus	19	6.08974	1.01853e-08	RD3, RCVRN, RDH8, PDE6G, PRCD, ROM1, GUCA1A, TULP1, USH2A, RP1L1, GRK1, RDH12, PRPH2, CNGA1, PDE6D, RHO, UNC119, PDE6B, GNAT1	287	242	20399	5.5804	1.64186e-05	8.20938e-06	8.13809e-06
GOTERM_BP_DIRECT	GO:0060041~retina development in camera-type eye	11	3.52564	1.3024e-06	RD3, RP1L1, CRB1, PRPH2, GNB1, ROM1, RHO, PDE6B, TULP1, GNAT1, SLC4A5	287	99	20399	7.89741	0.00209727	0.000419893	0.000416247
UP_KW_BIOLOGICAL_PROCESS	KW-0716~Sensory transduction	19	6.08974	0.000132692	RD3, RCVRN, RDH8, PDE6G, PRCD, ROM1, GUCA1A, TULP1, USH2A, RP1L1, GRK1, RDH12, PRPH2, CNGA1, PDE6D, RHO, UNC119, PDE6B, GNAT1	153	483	10895	2.80119	0.0100346	0.00201692	0.00185769
Annotation Cluster 2	Enrichment Score: 3.7040543276954194
Category	Term	Count	%	PValue	Genes	List Total	Pop Hits	Pop Total	Fold Enrichment	Bonferroni	Benjamini	FDR
GOTERM_CC_DIRECT	GO:0070469~respiratory chain	10	3.20513	2.16802e-07	NDUFA13, NDUFA6, UQCRQ, NDUFB11, NDUFA4, NDUFS5, NDUFA2, NDUFB3, UQCR11, UQCRH	298	63	21291	11.3407	8.75841e-05	1.75176e-05	1.67371e-05
UP_KW_BIOLOGICAL_PROCESS	KW-0679~Respiratory chain	10	3.20513	2.59385e-07	NDUFA13, NDUFA6, UQCRQ, NDUFB11, NDUFA4, NDUFS5, NDUFA2, NDUFB3, UQCR11, UQCRH	153	65	10895	10.9553	1.9713e-05	6.57108e-06	6.05231e-06
KEGG_PATHWAY	mmu05415:Diabetic cardiomyopathy	16	5.12821	1.23678e-06	NDUFA13, NDUFA6, NDUFB11, NDUFA4, CAMK2A, NDUFA2, NDUFB3, UQCR11, COX6A1, PRKCZ, MMP9, UQCRH, COL3A1, UQCRQ, NDUFS5, SLC25A5	150	212	9396	4.72755	0.000288128	0.000144085	0.000138519
UP_KW_BIOLOGICAL_PROCESS	KW-0249~Electron transport	11	3.52564	2.71645e-06	NDUFA13, NDUFA6, UQCRQ, NDUFB11, NDUFA4, NDUFS5, NDUFA2, NDUFB3, UQCR11, UQCRH, TXN2	153	109	10895	7.18624	0.000206429	5.16125e-05	4.75379e-05
UP_KW_CELLULAR_COMPONENT	KW-0999~Mitochondrion inner membrane	18	5.76923	9.6734e-06	NDUFA13, NDUFA6, UQCC3, NDUFB11, NDUFA4, NDUFA2, NDUFB3, UQCR11, TMEM160, SPG7, COX6A1, UQCRH, SLC25A29, UQCRQ, NDUFS5, SLC25A12, SLC25A5, SLC25A25	273	325	18022	3.6562	0.000328843	0.000328896	0.000299875
KEGG_PATHWAY	mmu04723:Retrograde endocannabinoid signaling	12	3.84615	2.33225e-05	GABRR2, KCNJ5, NDUFA13, GABRR1, NDUFA6, NDUFB11, NDUFA4, NDUFS5, GNB1, NDUFA2, NDUFB3, GNB5	150	149	9396	5.04483	0.00541947	0.00176814	0.00169984
UP_SEQ_FEATURE	TOPO_DOM:Mitochondrial matrix	9	2.88462	2.51954e-05	UQCC3, UQCRQ, NDUFA4, UQCR11, SPG7, SLC25A5, COX6A1, SLC25A12, SLC25A25	294	90	22228	7.56054	0.0246598	0.014884	0.0147789
GOTERM_CC_DIRECT	GO:0005743~mitochondrial inner membrane	22	7.05128	2.63474e-05	NDUFA13, NDUFA6, GPX4, UQCC3, NDUFB11, NDUFA4, NDUFA2, NDUFB3, UQCR11, TMEM160, MRPL14, SPG7, COX6A1, UQCRH, MRPL54, SLC25A29, RHOT2, UQCRQ, NDUFS5, SLC25A12, SLC25A5, SLC25A25	298	541	21291	2.9054	0.010588	0.00118271	0.00113001
KEGG_PATHWAY	mmu04932:Non-alcoholic fatty liver disease	12	3.84615	3.79428e-05	NDUFA13, NDUFA6, UQCRQ, NDUFB11, NDUFA4, NDUFS5, NDUFA2, NDUFB3, UQCR11, ADIPOR1, COX6A1, UQCRH	150	157	9396	4.78777	0.00880189	0.00176814	0.00169984
KEGG_PATHWAY	mmu00190:Oxidative phosphorylation	11	3.52564	5.73473e-05	NDUFA13, NDUFA6, UQCRQ, NDUFB11, NDUFA4, NDUFS5, NDUFA2, NDUFB3, UQCR11, COX6A1, UQCRH	150	136	9396	5.06647	0.0132734	0.00222699	0.00214097
GOTERM_CC_DIRECT	GO:0005739~mitochondrion	49	15.7051	6.38566e-05	SAMD9L, NDUFA13, CERK, TUSC3, ISOC2B, LRRK1, COX6A1, TXN2, ABHD12, FTH1, IER3, CTSB, HSP90AA1, PACRG, GPX4, PKM, NDUFS5, HAGH, ALDOA, SLC25A5, SLC25A12, NDUFB11, GSTP1, CAMK2A, NDUFB3, ABHD8, CEND1, UQCR11, TMEM160, MRPL14, SPG7, TRAK1, UQCRH, STYXL1, MRPL54, SLC25A29, RHOT2, SLC25A25, PPARGC1B, NDUFA6, UQCC3, NDUFA4, PTGES2, SIAH3, NDUFA2, UQCRQ, FMC1, HSPA1B, HSPA1A	298	1936	21291	1.8083	0.0254689	0.00234528	0.00224078
KEGG_PATHWAY	mmu05012:Parkinson disease	15	4.80769	8.04711e-05	NDUFA13, NDUFA6, NDUFB11, NDUFA4, CAMK2A, NDUFA2, NDUFB3, UQCR11, COX6A1, UQCRH, UBE2J1, TXN2, UQCRQ, NDUFS5, SLC25A5	150	266	9396	3.53233	0.0185758	0.00267854	0.00257508
UP_SEQ_FEATURE	TOPO_DOM:Mitochondrial intermembrane	10	3.20513	8.73102e-05	RHOT2, UQCC3, UQCRQ, NDUFA4, UQCR11, SPG7, SLC25A5, COX6A1, SLC25A12, SLC25A25	294	137	22228	5.51865	0.0828903	0.0216311	0.0214783
GOTERM_CC_DIRECT	GO:0005747~mitochondrial respiratory chain complex I	7	2.24359	0.000114366	NDUFA13, NDUFA6, NDUFB11, NDUFA4, NDUFS5, NDUFA2, NDUFB3	298	55	21291	9.09317	0.0451554	0.00355416	0.0033958
KEGG_PATHWAY	mmu04714:Thermogenesis	13	4.16667	0.000310051	NDUFA13, NDUFA6, NDUFB11, NDUFA4, NDUFA2, NDUFB3, UQCR11, COX6A1, UQCRH, SLC25A29, UQCRQ, NDUFS5, RPS6KA2	150	232	9396	3.51	0.0697047	0.00841755	0.00809241
KEGG_PATHWAY	mmu05020:Prion disease	14	4.48718	0.000325141	NDUFA13, NDUFA6, NDUFB11, NDUFA4, NDUFA2, NDUFB3, UQCR11, COX6A1, UQCRH, UQCRQ, NDUFS5, SLC25A5, HSPA1B, HSPA1A	150	268	9396	3.27224	0.0729708	0.00841755	0.00809241
KEGG_PATHWAY	mmu05208:Chemical carcinogenesis - reactive oxygen species	12	3.84615	0.000852615	NDUFA13, NDUFA6, UQCRQ, NDUFB11, NDUFA4, NDUFS5, NDUFA2, NDUFB3, UQCR11, SLC25A5, COX6A1, UQCRH	150	224	9396	3.35571	0.18024	0.0198659	0.0190986
GOTERM_BP_DIRECT	GO:0042776~mitochondrial ATP synthesis coupled proton transport	6	1.92308	0.00189353	NDUFA13, NDUFA6, NDUFB11, NDUFS5, NDUFA2, NDUFB3	287	63	20399	6.76921	0.95289	0.169576	0.168103
GOTERM_BP_DIRECT	GO:0032981~mitochondrial respiratory chain complex I assembly	6	1.92308	0.00232708	NDUFA13, NDUFA6, NDUFB11, NDUFS5, NDUFA2, NDUFB3	287	66	20399	6.46151	0.976614	0.197434	0.195719
KEGG_PATHWAY	mmu05016:Huntington disease	13	4.16667	0.00312827	NDUFA13, NDUFA6, NDUFB11, NDUFA4, NDUFA2, NDUFB3, UQCR11, COX6A1, AP2A2, UQCRH, UQCRQ, NDUFS5, SLC25A5	150	303	9396	2.68752	0.518105	0.0662624	0.0637029
GOTERM_BP_DIRECT	GO:0009060~aerobic respiration	6	1.92308	0.00340412	NDUFA13, NDUFA6, NDUFB11, NDUFS5, NDUFA2, NDUFB3	287	72	20399	5.92305	0.9959	0.252601	0.250407
UP_KW_CELLULAR_COMPONENT	KW-0496~Mitochondrion	30	9.61538	0.0167859	NDUFA13, SAMD9L, NDUFB11, GSTP1, NDUFB3, UQCR11, TMEM160, MRPL14, SPG7, TRAK1, COX6A1, UQCRH, MRPL54, TXN2, ABHD12, SLC25A29, RHOT2, SLC25A25, HSP90AA1, NDUFA6, GPX4, UQCC3, NDUFA4, NDUFA2, UQCRQ, FMC1, NDUFS5, HAGH, SLC25A5, SLC25A12	273	1271	18022	1.55817	0.437613	0.0951201	0.0867272
KEGG_PATHWAY	mmu05022:Pathways of neurodegeneration - multiple diseases	15	4.80769	0.0178477	NDUFA13, NDUFA6, NDUFB11, NDUFA4, CAMK2A, NDUFA2, NDUFB3, UQCR11, COX6A1, UQCRH, UBE2J1, ATXN1, UQCRQ, NDUFS5, SLC25A5	150	473	9396	1.98647	0.984945	0.277235	0.266526
KEGG_PATHWAY	mmu05010:Alzheimer disease	12	3.84615	0.0415779	NDUFA13, NDUFA6, UQCRQ, NDUFB11, NDUFA4, NDUFS5, NDUFA2, NDUFB3, UQCR11, SLC25A5, COX6A1, UQCRH	150	384	9396	1.9575	0.99995	0.569861	0.547849
GOTERM_CC_DIRECT	GO:0031966~mitochondrial membrane	7	2.24359	0.0448905	NDUFA13, NDUFA6, FNDC1, NDUFA4, NDUFA2, TRAK1, COX6A1	298	184	21291	2.71807	1	0.394255	0.37669
KEGG_PATHWAY	mmu05014:Amyotrophic lateral sclerosis	11	3.52564	0.0694748	NDUFA13, NDUFA6, UQCRQ, NDUFB11, NDUFA4, NDUFS5, NDUFA2, NDUFB3, UQCR11, COX6A1, UQCRH	150	370	9396	1.86227	1	0.735801	0.70738
Annotation Cluster 3	Enrichment Score: 3.6742849709969785
Category	Term	Count	%	PValue	Genes	List Total	Pop Hits	Pop Total	Fold Enrichment	Bonferroni	Benjamini	FDR
UP_SEQ_FEATURE	LIPID:N-myristoyl glycine	12	3.84615	3.00384e-05	RNF157, ARL4D, EEPD1, GNAZ, RCVRN, VSNL1, ARL3, GUCA1A, GNAT1, SLA2, CDK5R2, BORCS5	294	181	22228	5.01252	0.0293298	0.014884	0.0147789
UP_KW_PTM	KW-0519~Myristate	12	3.84615	0.000539045	RNF157, ARL4D, EEPD1, GNAZ, RCVRN, VSNL1, ARL3, GUCA1A, GNAT1, SLA2, CDK5R2, BORCS5	220	199	13050	3.57698	0.0133893	0.00761704	0.00761704
UP_KW_PTM	KW-0449~Lipoprotein	30	9.61538	0.000585926	GNAZ, CPM, RAB3A, NRN1, DIRAS1, PRCD, ARL3, CAMK2A, ZDHHC5, GUCA1A, THY1, SLA2, ZDHHC2, LY6C1, GRK1, RNF157, RHO, PDE6B, GNAT1, BORCS5, RAB4A, RCVRN, KCNIP2, RTN4RL2, ARL4D, BST1, EEPD1, VSNL1, LYPD6B, CDK5R2	220	906	13050	1.96418	0.0145456	0.00761704	0.00761704
Annotation Cluster 4	Enrichment Score: 3.651582070111184
Category	Term	Count	%	PValue	Genes	List Total	Pop Hits	Pop Total	Fold Enrichment	Bonferroni	Benjamini	FDR
GOTERM_CC_DIRECT	GO:0016020~membrane	166	53.2051	4.2922e-11	KCNG1, NDUFA13, LPGAT1, RAB3A, CERK, PLEKHB2, TUSC3, PLEKHB1, CLSTN1, ZDHHC5, GUCA1A, LOXL4, ENO1, COX6A1, SLA2, ZDHHC2, GALNT10, SLC4A5, LY6C1, EPS8, ABHD12, NIPAL1, GNAT1, RGS6, SH3GL2, IER3, BORCS5, PAQR9, SLC6A15, AIP, COL4A3, ADAM9, OSBP2, GNAZ, NRN1, KCNE2, NDUFB11, ARL3, CEND1, THY1, SLC5A2, ADIPOR1, PRKCZ, UQCRH, CFAP126, UBE2J1, GRK1, RHOT2, SYNGR1, PCNX2, DDRGK1, GJA10, INPP5D, PROM1, S…	298	7869	21291	1.50719	1.73405e-08	4.33512e-09	4.14197e-09
UP_KW_DOMAIN	KW-1133~Transmembrane helix	106	33.9744	5.37753e-05	KCNG1, NDUFA13, LPGAT1, TUSC3, ANKRD33, CLSTN1, ZDHHC5, ARXES2, COX6A1, ZDHHC2, GALNT10, SLC4A5, ABHD12, NIPAL1, CUTAL, GNAT1, FAM3C, IER3, PAQR9, SLC6A15, ADAM9, NRN1, KCNE2, NDUFB11, CEND1, SLC5A2, ADIPOR1, UBE2J1, RHOT2, SYNGR1, PCNX2, GJA10, PROM1, ST3GAL1, VTI1B, GGT7, SYT3, ACBD4, PTPRN2, ICMT, UQCC3, ST8SIA1, SLC6A6, LRIT2, UQCRQ, TMEM237, PRPH2, LRIT1, CYSTM1, REEP6, C2CD2L, KCNK9, LRRK1,…	205	5649	14880	1.36202	0.00112867	0.00112928	0.00112928
UP_SEQ_FEATURE	TOPO_DOM:Cytoplasmic	67	21.4744	0.000294107	KCNG1, KCNK9, TUSC3, CLSTN1, ZDHHC5, ARXES2, ZDHHC2, GALNT10, SLC4A5, TSPAN10, SYNE1, ABHD12, GABRR2, GABRR1, NIPAL1, CNGA1, CD34, IER3, PAQR9, MMD, SLC6A15, ROM1, MMEL1, OSMR, TMEM150C, CDHR1, CDH10, ADAM9, SCN4A, VAMP2, CHST2, CRB1, KCNE2, ATP1A3, CEND1, SLC5A2, ADIPOR1, AGPAT3, UBE2J1, GPR152, RHOT2, SYNGR1, SV2B, GJA10, ORMDL3, RHO, STX3, RABAC1, PROM1, EMC7, ST3GAL1, VTI1B, KCNJ5, GGT7, SYT3…	294	3306	22228	1.53223	0.25286	0.0413437	0.0410517
UP_KW_CELLULAR_COMPONENT	KW-0472~Membrane	168	53.8462	0.000311159	KCNG1, NDUFA13, LPGAT1, RAB3A, CERK, PLEKHB2, TUSC3, ANKRD33, PLEKHB1, CLSTN1, ZDHHC5, GUCA1A, ARXES2, ENO1, COX6A1, SLA2, ZDHHC2, GALNT10, SLC4A5, LY6C1, EPS8, ABHD12, NIPAL1, CUTAL, GNAT1, FAM3C, RGS6, SH3GL2, IER3, BORCS5, PAQR9, SLC6A15, ADAM9, OSBP2, GNAZ, NRN1, KCNE2, NDUFB11, ARL3, CEND1, THY1, SLC5A2, ADIPOR1, PRKCZ, UQCRH, CFAP126, UBE2J1, GRK1, RHOT2, SYNGR1, PCNX2, DDRGK1, GJA10, INPP5…	273	9185	18022	1.20745	0.0105253	0.00352647	0.00321531
UP_KW_DOMAIN	KW-0812~Transmembrane	106	33.9744	0.0015966	KCNG1, NDUFA13, LPGAT1, TUSC3, ANKRD33, CLSTN1, ZDHHC5, ARXES2, COX6A1, ZDHHC2, GALNT10, SLC4A5, ABHD12, NIPAL1, CUTAL, GNAT1, FAM3C, IER3, PAQR9, SLC6A15, ADAM9, NRN1, KCNE2, NDUFB11, CEND1, SLC5A2, ADIPOR1, UBE2J1, RHOT2, SYNGR1, PCNX2, GJA10, PROM1, ST3GAL1, VTI1B, GGT7, SYT3, ACBD4, PTPRN2, ICMT, UQCC3, ST8SIA1, SLC6A6, LRIT2, UQCRQ, TMEM237, PRPH2, LRIT1, CYSTM1, REEP6, C2CD2L, KCNK9, LRRK1,…	205	6110	14880	1.25926	0.0329987	0.0167643	0.0167643
UP_SEQ_FEATURE	TRANSMEM:Helical	94	30.1282	0.272639	KCNG1, NDUFA13, LPGAT1, KCNK9, TUSC3, ANKRD33, CLSTN1, LRRK1, ZDHHC5, BICDL1, COX6A1, ZDHHC2, SLC4A5, TSPAN10, SYNE1, ABHD12, GABRR2, GABRR1, NIPAL1, CUTAL, TMEM108, GNAT1, FAM3C, CD34, PAQR9, PTGIS, TMEM255B, MMD, SLC6A15, ROM1, MMEL1, OSMR, TMEM150C, CDHR1, CDH10, TMEM218, ADAM9, SCN4A, ALDOA, SLC25A5, VAMP2, CNGB1, GRAMD1B, CRB1, NRN1, KCNE2, NDUFB11, NDUFB3, ATP1A3, UQCR11, CCDC107, TMEM160, …	294	6663	22228	1.06662	1	1	0.993939
GOTERM_CC_DIRECT	GO:0016021~integral component of membrane	95	30.4487	0.298806	KCNG1, LPGAT1, CERK, PLEKHB2, TUSC3, ANKRD33, PLEKHB1, CLSTN1, LRRK1, ZDHHC5, BICDL1, ARXES2, COX6A1, ZDHHC2, GALNT10, SLC4A5, TSPAN10, SYNE1, ABHD12, NIPAL1, CUTAL, TMEM108, GNAT1, FAM3C, CD34, IER3, PAQR9, PTGIS, TMEM255B, MMD, SLC6A15, ROM1, MMEL1, OSMR, TMEM150C, CDHR1, CDH10, TMEM218, ADAM9, SCN4A, ALDOA, SLC25A5, VAMP2, CHST2, GRAMD1B, CRB1, NRN1, KCNE2, NDUFB11, NDUFB3, ATP1A3, CEND1, CCDC…	298	6409	21291	1.05904	1	1	0.957816
Annotation Cluster 5	Enrichment Score: 3.137027505927454
Category	Term	Count	%	PValue	Genes	List Total	Pop Hits	Pop Total	Fold Enrichment	Bonferroni	Benjamini	FDR
UP_SEQ_FEATURE	DOMAIN:EF-hand 2	11	3.52564	8.19421e-05	RCVRN, RHOT2, VSNL1, KCNIP2, CABP4, GUCA1A, PLCH2, PLCD3, SLC25A12, SLC25A25, NUCB2	294	168	22228	4.95036	0.0779981	0.0216311	0.0214783
UP_SEQ_FEATURE	DOMAIN:EF-hand 3	8	2.5641	0.000216744	RCVRN, VSNL1, KCNIP2, CABP4, GUCA1A, PLCD3, SLC25A12, SLC25A25	294	92	22228	6.57439	0.193311	0.0413437	0.0410517
UP_SEQ_FEATURE	DOMAIN:EF-hand 1	10	3.20513	0.000339768	RCVRN, RHOT2, VSNL1, CABP4, GUCA1A, PLCH2, PLCD3, SLC25A12, SLC25A25, NUCB2	294	164	22228	4.61009	0.285925	0.0413437	0.0410517
SMART	SM00054:EFh	9	2.88462	0.000523829	RCVRN, RHOT2, VSNL1, KCNIP2, CABP4, GUCA1A, PLCH2, SLC25A25, NUCB2	137	144	10589	4.83075	0.0678033	0.070193	0.070193
INTERPRO	IPR018247:EF-Hand 1, calcium-binding site	10	3.20513	0.00071567	RCVRN, RHOT2, EHD4, VSNL1, KCNIP2, CABP4, GUCA1A, SPARCL1, PLCH2, NUCB2	286	175	20793	4.15445	0.352455	0.236106	0.236106
INTERPRO	IPR002048:EF-hand domain	11	3.52564	0.000988081	RCVRN, RHOT2, EHD4, VSNL1, KCNIP2, CABP4, GUCA1A, SPARCL1, PLCH2, SLC25A25, NUCB2	286	221	20793	3.61869	0.451222	0.236106	0.236106
INTERPRO	IPR011992:EF-hand-like domain	12	3.84615	0.00116692	RCVRN, RHOT2, EHD4, VSNL1, KCNIP2, CABP4, GUCA1A, SPARCL1, PLCH2, PLCD3, SLC25A25, NUCB2	286	266	20793	3.27983	0.507732	0.236106	0.236106
UP_SEQ_FEATURE	DOMAIN:EF-hand 4	6	1.92308	0.001252	RCVRN, VSNL1, KCNIP2, CABP4, GUCA1A, SLC25A12	294	61	22228	7.4366	0.711051	0.117469	0.116639
UP_SEQ_FEATURE	DOMAIN:EF-hand	10	3.20513	0.0013039	RCVRN, RHOT2, EHD4, VSNL1, KCNIP2, CABP4, SPARCL1, PLCH2, SLC25A25, NUCB2	294	198	22228	3.81846	0.725555	0.117469	0.116639
UP_KW_LIGAND	KW-0106~Calcium	30	9.61538	0.00176796	CRB1, CERK, CABP4, CLSTN1, GUCA1A, MYLK, RHOT2, ADAMTS3, SLC25A25, TGM3, SNTA1, CHGA, RCVRN, SYT3, KCNIP2, MMP9, COL3A1, PCP4, EHD4, VSNL1, PITPNM1, CDH10, CDHR1, SPARCL1, PLCH2, PLCD3, SLC25A12, GAS6, NUCB2, SNTB2	127	886	6679	1.78072	0.0550515	0.0565747	0.0530388
GOTERM_MF_DIRECT	GO:0005509~calcium ion binding	21	6.73077	0.00413054	CRB1, SYT3, RCVRN, KCNIP2, CABP4, CLSTN1, GUCA1A, RHOT2, PCP4, EHD4, VSNL1, PITPNM1, CDH10, CDHR1, SPARCL1, PLCH2, SLC25A12, GAS6, NUCB2, SLC25A25, TGM3	267	735	18787	2.01038	0.896504	0.369971	0.369971
Annotation Cluster 6	Enrichment Score: 2.6316592020112504
Category	Term	Count	%	PValue	Genes	List Total	Pop Hits	Pop Total	Fold Enrichment	Bonferroni	Benjamini	FDR
GOTERM_CC_DIRECT	GO:0005750~mitochondrial respiratory chain complex III	4	1.28205	0.00069283	UQCC3, UQCRQ, UQCR11, UQCRH	298	13	21291	21.9835	0.244216	0.0186602	0.0178288
GOTERM_BP_DIRECT	GO:0006122~mitochondrial electron transport, ubiquinol to cytochrome c	4	1.28205	0.00070281	UQCC3, UQCRQ, UQCR11, UQCRH	287	13	20399	21.8697	0.67804	0.0924955	0.0916922
GOTERM_BP_DIRECT	GO:0045333~cellular respiration	4	1.28205	0.00499178	UQCRQ, UQCR11, SLC25A25, UQCRH	287	25	20399	11.3723	0.999686	0.309701	0.307011
KEGG_PATHWAY	mmu04260:Cardiac muscle contraction	6	1.92308	0.0122361	UQCRQ, ATP1A3, UQCR11, COX6A1, UQCRH, CACNG5	150	87	9396	4.32	0.943221	0.219308	0.210837
Annotation Cluster 7	Enrichment Score: 2.411766264951064
Category	Term	Count	%	PValue	Genes	List Total	Pop Hits	Pop Total	Fold Enrichment	Bonferroni	Benjamini	FDR
GOTERM_BP_DIRECT	GO:0016192~vesicle-mediated transport	13	4.16667	0.000589729	NSF, NAPB, RAB4A, SYT3, TULP1, AP2A2, ARL4D, SPIRE2, STX3, VAMP2, HSPA1B, VTI1B, HSPA1A	287	278	20399	3.32373	0.613616	0.0924955	0.0916922
GOTERM_MF_DIRECT	GO:0000149~SNARE binding	6	1.92308	0.0047259	NSF, NAPB, SYT3, STX3, VAMP2, VTI1B	267	77	18787	5.48285	0.925424	0.369971	0.369971
GOTERM_MF_DIRECT	GO:0019905~syntaxin binding	5	1.60256	0.020872	NSF, NAPB, SYT3, RAB4A, VAMP2	267	74	18787	4.75428	0.99999	0.868112	0.868112
Annotation Cluster 8	Enrichment Score: 1.6989452460633432
Category	Term	Count	%	PValue	Genes	List Total	Pop Hits	Pop Total	Fold Enrichment	Bonferroni	Benjamini	FDR
UP_SEQ_FEATURE	TRANSMEM:Helical; Anchor for type IV membrane protein	7	2.24359	0.000375473	RHOT2, CEND1, STX3, VAMP2, UBE2J1, SYNE1, VTI1B	294	72	22228	7.35053	0.310758	0.0413437	0.0410517
GOTERM_MF_DIRECT	GO:0000149~SNARE binding	6	1.92308	0.0047259	NSF, NAPB, SYT3, STX3, VAMP2, VTI1B	267	77	18787	5.48285	0.925424	0.369971	0.369971
GOTERM_CC_DIRECT	GO:0031201~SNARE complex	4	1.28205	0.0308993	NAPB, STX3, VAMP2, VTI1B	298	49	21291	5.83235	0.999997	0.320085	0.305824
KEGG_PATHWAY	mmu04130:SNARE interactions in vesicular transport	3	0.961538	0.0958861	STX3, VAMP2, VTI1B	150	33	9396	5.69455	1	0.827792	0.795817
GOTERM_MF_DIRECT	GO:0005484~SNAP receptor activity	3	0.961538	0.0963118	STX3, VAMP2, VTI1B	267	37	18787	5.70513	1	1	1
GOTERM_BP_DIRECT	GO:0006906~vesicle fusion	3	0.961538	0.126439	STX3, VAMP2, VTI1B	287	44	20399	4.84614	1	1	0.99193
Annotation Cluster 9	Enrichment Score: 1.6678766429147744
Category	Term	Count	%	PValue	Genes	List Total	Pop Hits	Pop Total	Fold Enrichment	Bonferroni	Benjamini	FDR
UP_KW_LIGAND	KW-0140~cGMP	4	1.28205	0.00680168	PDE6G, CNGA1, PDE6D, PDE6B	127	21	6679	10.0172	0.196194	0.0725513	0.0680168
GOTERM_MF_DIRECT	GO:0047555~3',5'-cyclic-GMP phosphodiesterase activity	3	0.961538	0.0236129	PDE6G, PDE6D, PDE6B	267	17	18787	12.4171	0.999998	0.868112	0.868112
KEGG_PATHWAY	mmu00230:Purine metabolism	6	1.92308	0.0617454	GUK1, PDE6G, IMPDH1, PDE6D, PDE6B, PDE8B	150	134	9396	2.80478	1	0.685079	0.658617
Annotation Cluster 10	Enrichment Score: 1.6075209118629388
Category	Term	Count	%	PValue	Genes	List Total	Pop Hits	Pop Total	Fold Enrichment	Bonferroni	Benjamini	FDR
GOTERM_MF_DIRECT	GO:0001664~G-protein coupled receptor binding	6	1.92308	0.00616579	POMC, GNAZ, PACRG, GNAT1, HSPA1B, HSPA1A	267	82	18787	5.14853	0.966268	0.422357	0.422357
GOTERM_MF_DIRECT	GO:0031072~heat shock protein binding	5	1.60256	0.0237622	PACRG, ENO1B, ENO1, HSPA1B, HSPA1A	267	77	18787	4.56905	0.999998	0.868112	0.868112
GOTERM_BP_DIRECT	GO:0034620~cellular response to unfolded protein	3	0.961538	0.0376281	PACRG, HSPA1B, HSPA1A	287	22	20399	9.69227	1	1	0.99193
GOTERM_BP_DIRECT	GO:0060548~negative regulation of cell death	5	1.60256	0.0673798	CST3, PACRG, HSPA1B, CTSB, HSPA1A	287	109	20399	3.2604	1	1	0.99193
Annotation Cluster 11	Enrichment Score: 1.4658946400202566
Category	Term	Count	%	PValue	Genes	List Total	Pop Hits	Pop Total	Fold Enrichment	Bonferroni	Benjamini	FDR
GOTERM_BP_DIRECT	GO:0006096~glycolytic process	6	1.92308	0.00036315	PFKFB2, PKM, ENO1B, ENO1, ALDOA, IER3	287	44	20399	9.69227	0.443175	0.0650442	0.0644793
GOTERM_BP_DIRECT	GO:0061621~canonical glycolysis	4	1.28205	0.00160306	PKM, ENO1B, ENO1, ALDOA	287	17	20399	16.7239	0.924695	0.152008	0.150688
KEGG_PATHWAY	mmu01230:Biosynthesis of amino acids	6	1.92308	0.00825064	PKM, GOT1, ENO1B, ASL, ENO1, ALDOA	150	79	9396	4.75747	0.854906	0.1602	0.154012
UP_KW_BIOLOGICAL_PROCESS	KW-0324~Glycolysis	4	1.28205	0.0106931	PKM, ENO1B, ENO1, ALDOA	153	33	10895	8.63141	0.558268	0.116096	0.106931
UP_KW_PTM	KW-0379~Hydroxylation	8	2.5641	0.0348605	COL26A1, COL3A1, PKM, EPAS1, ORMDL3, ENO1B, ENO1, ALDOA	220	183	13050	2.59314	0.588138	0.295047	0.295047
KEGG_PATHWAY	mmu00010:Glycolysis / Gluconeogenesis	4	1.28205	0.0900084	PKM, ENO1B, ENO1, ALDOA	150	67	9396	3.7397	1	0.827792	0.795817
GOTERM_MF_DIRECT	GO:0000287~magnesium ion binding	7	2.24359	0.122932	PKM, CERK, ADPRHL1, RPS6KA2, ARL3, ENO1B, ENO1	267	238	18787	2.06951	1	1	1
KEGG_PATHWAY	mmu01200:Carbon metabolism	5	1.60256	0.125793	PKM, GOT1, ENO1B, ENO1, ALDOA	150	121	9396	2.58843	1	0.915934	0.880554
UP_KW_MOLECULAR_FUNCTION	KW-0456~Lyase	5	1.60256	0.180537	PTGIS, ENO1B, ASL, ENO1, ALDOA	156	173	12130	2.2473	0.999994	0.77373	0.77373
KEGG_PATHWAY	mmu04066:HIF-1 signaling pathway	4	1.28205	0.270699	CAMK2A, ENO1B, ENO1, ALDOA	150	114	9396	2.19789	1	1	0.965517
UP_SEQ_FEATURE	CROSSLNK:Glycyl lysine isopeptide (Lys-Gly) (interchain with G-Cter in SUMO2); alternate	5	1.60256	0.615941	PKM, ENO1B, RALY, ENO1, ALDOA	294	322	22228	1.174	1	1	0.993939
Annotation Cluster 12	Enrichment Score: 1.4545099441261695
Category	Term	Count	%	PValue	Genes	List Total	Pop Hits	Pop Total	Fold Enrichment	Bonferroni	Benjamini	FDR
UP_SEQ_FEATURE	PROPEP:Removed in mature form	10	3.20513	0.013515	GRK1, CPM, NRN1, LYPD6B, DIRAS1, PDE6B, RTN4RL2, SPG7, THY1, LY6C1	294	284	22228	2.66216	0.999999	0.892889	0.886582
GOTERM_CC_DIRECT	GO:0098552~side of membrane	7	2.24359	0.015761	BST1, CPM, NRN1, LYPD6B, RTN4RL2, THY1, LY6C1	298	144	21291	3.47308	0.998368	0.244901	0.23399
GOTERM_CC_DIRECT	GO:0031225~anchored component of membrane	6	1.92308	0.0241694	BST1, CPM, LYPD6B, THY1, LY6C1, VTI1B	298	117	21291	3.66391	0.999949	0.305139	0.291544
GOTERM_CC_DIRECT	GO:0046658~anchored component of plasma membrane	4	1.28205	0.0293014	EEPD1, NRN1, RTN4RL2, THY1	298	48	21291	5.95386	0.999994	0.31994	0.305685
UP_SEQ_FEATURE	LIPID:GPI-anchor amidated glycine	3	0.961538	0.0425664	NRN1, RTN4RL2, LY6C1	294	25	22228	9.07265	1	1	0.993939
UP_KW_PTM	KW-0336~GPI-anchor	7	2.24359	0.0453919	BST1, CPM, NRN1, LYPD6B, RTN4RL2, THY1, LY6C1	220	154	13050	2.69628	0.68694	0.295047	0.295047
UP_SEQ_FEATURE	LIPID:GPI-anchor amidated serine	3	0.961538	0.225857	BST1, CPM, LYPD6B	294	68	22228	3.33553	1	1	0.993939
Annotation Cluster 13	Enrichment Score: 1.4377691112359527
Category	Term	Count	%	PValue	Genes	List Total	Pop Hits	Pop Total	Fold Enrichment	Bonferroni	Benjamini	FDR
GOTERM_BP_DIRECT	GO:0006813~potassium ion transport	9	2.88462	0.000745932	KCNG1, NSF, KCNJ5, KCNE2, KCNK9, KCNJ12, KCNIP2, ATP1A3, SCN4A	287	138	20399	4.63543	0.699675	0.0924955	0.0916922
GOTERM_BP_DIRECT	GO:1990573~potassium ion import across plasma membrane	5	1.60256	0.0030377	KCNJ5, KCNE2, KCNK9, KCNJ12, ATP1A3	287	43	20399	8.26473	0.992585	0.244839	0.242712
UP_KW_LIGAND	KW-0630~Potassium	9	2.88462	0.00402361	KCNG1, KCNJ5, KCNE2, PKM, KCNK9, KCNJ12, KCNIP2, IMPDH1, ATP1A3	127	136	6679	3.48026	0.121039	0.0643778	0.0603542
UP_KW_BIOLOGICAL_PROCESS	KW-0633~Potassium transport	7	2.24359	0.00586975	KCNG1, KCNJ5, KCNE2, KCNK9, KCNJ12, KCNIP2, ATP1A3	153	117	10895	4.26038	0.360722	0.0743502	0.0684805
UP_KW_MOLECULAR_FUNCTION	KW-0851~Voltage-gated channel	6	1.92308	0.0319592	KCNG1, KCNJ5, KCNE2, KCNJ12, KCNIP2, SCN4A	156	138	12130	3.38071	0.857564	0.29556	0.29556
UP_KW_MOLECULAR_FUNCTION	KW-0407~Ion channel	10	3.20513	0.0329994	KCNG1, GABRR2, KCNJ5, GABRR1, KCNE2, KCNK9, KCNJ12, KCNIP2, CNGA1, SCN4A	156	345	12130	2.25381	0.866462	0.29556	0.29556
GOTERM_MF_DIRECT	GO:0005242~inward rectifier potassium channel activity	3	0.961538	0.0415627	KCNJ5, KCNE2, KCNJ12	267	23	18787	9.17782	1	0.906635	0.906635
GOTERM_BP_DIRECT	GO:0006811~ion transport	15	4.80769	0.0469588	KCNG1, KCNJ5, KCNE2, KCNK9, KCNJ12, KCNIP2, SLC6A15, ATP1A3, SLC5A2, SLC4A5, GABRR2, GABRR1, NIPAL1, CNGA1, SCN4A	287	605	20399	1.76223	1	1	0.99193
GOTERM_MF_DIRECT	GO:0005244~voltage-gated ion channel activity	6	1.92308	0.0478995	KCNG1, KCNJ5, KCNE2, KCNJ12, KCNIP2, SCN4A	267	139	18787	3.03726	1	0.906635	0.906635
UP_KW_BIOLOGICAL_PROCESS	KW-0406~Ion transport	15	4.80769	0.0520735	KCNG1, KCNJ5, KCNE2, KCNK9, KCNJ12, KCNIP2, SLC6A15, ATP1A3, SLC5A2, SLC4A5, GABRR2, GABRR1, NIPAL1, CNGA1, SCN4A	153	622	10895	1.71726	0.982826	0.35978	0.331377
GOTERM_BP_DIRECT	GO:0034765~regulation of ion transmembrane transport	6	1.92308	0.0524499	KCNG1, KCNJ5, KCNE2, KCNJ12, KCNIP2, SCN4A	287	144	20399	2.96153	1	1	0.99193
UP_KW_MOLECULAR_FUNCTION	KW-0631~Potassium channel	4	1.28205	0.0644745	KCNG1, KCNE2, KCNK9, KCNIP2	156	72	12130	4.3198	0.981663	0.351679	0.351679
GOTERM_CC_DIRECT	GO:0008076~voltage-gated potassium channel complex	4	1.28205	0.0820838	KCNG1, KCNJ5, KCNE2, KCNIP2	298	73	21291	3.91487	1	0.50327	0.480847
GOTERM_MF_DIRECT	GO:0005267~potassium channel activity	4	1.28205	0.110505	KCNG1, KCNE2, KCNK9, KCNIP2	267	82	18787	3.43236	1	1	1
UP_SEQ_FEATURE	INTRAMEM:Pore-forming	3	0.961538	0.122983	KCNJ5, KCNJ12, SCN4A	294	46	22228	4.93079	1	1	0.993939
UP_SEQ_FEATURE	MOTIF:Selectivity filter	3	0.961538	0.201679	KCNG1, KCNJ5, KCNJ12	294	63	22228	3.60026	1	1	0.993939
GOTERM_MF_DIRECT	GO:0005249~voltage-gated potassium channel activity	3	0.961538	0.229451	KCNG1, KCNE2, KCNK9	267	64	18787	3.29828	1	1	1
GOTERM_BP_DIRECT	GO:0071805~potassium ion transmembrane transport	4	1.28205	0.27494	KCNG1, KCNE2, KCNK9, KCNIP2	287	130	20399	2.18697	1	1	0.99193
Annotation Cluster 14	Enrichment Score: 1.3611965436737379
Category	Term	Count	%	PValue	Genes	List Total	Pop Hits	Pop Total	Fold Enrichment	Bonferroni	Benjamini	FDR
GOTERM_MF_DIRECT	GO:0005525~GTP binding	14	4.48718	0.00415066	GNAZ, RAB4A, HSP90AA1, RAB3A, DIRAS1, ARL3, LRRK1, ARL4D, RHOT2, IFT22, RIT2, EHD4, SRP54B, GNAT1	267	393	18787	2.50658	0.897643	0.369971	0.369971
GOTERM_MF_DIRECT	GO:0003924~GTPase activity	12	3.84615	0.00736766	ARL4D, GNAZ, IFT22, RHOT2, RAB4A, RIT2, RAB3A, DIRAS1, ARL3, GNB1, SRP54B, GNAT1	267	328	18787	2.57427	0.98262	0.448609	0.448609
GOTERM_MF_DIRECT	GO:0019003~GDP binding	5	1.60256	0.0302389	RAB4A, RIT2, DIRAS1, ARL3, SRP54B	267	83	18787	4.23875	1	0.906635	0.906635
GOTERM_MF_DIRECT	GO:0000166~nucleotide binding	35	11.2179	0.0308314	GNAZ, RAB3A, CERK, SRXN1, DIRAS1, ARL3, CAMK2A, LRRK1, ATP1A3, SPG7, PRKCZ, MYLK, UBE2J1, GRK1, RHOT2, STK35, GUK1, RPS6KA2, CNGA1, GNAT1, NSF, CDKL2, RAB4A, HSP90AA1, IPMK, DHDH, UCKL1, ARL4D, CNBD2, IFT22, RIT2, PKM, EHD4, TAOK3, IMPDH1	267	1727	18787	1.42601	1	0.906635	0.906635
UP_KW_LIGAND	KW-0342~GTP-binding	12	3.84615	0.0634098	ARL4D, GNAZ, IFT22, RHOT2, RAB4A, RIT2, RAB3A, DIRAS1, ARL3, LRRK1, SRP54B, GNAT1	127	348	6679	1.81347	0.87709	0.405823	0.380459
INTERPRO	IPR005225:Small GTP-binding protein domain	6	1.92308	0.0787234	ARL4D, RAB4A, RIT2, RAB3A, DIRAS1, ARL3	286	166	20793	2.62781	1	1	1
INTERPRO	IPR027417:P-loop containing nucleoside triphosphate hydrolase	19	6.08974	0.0857323	PFKFB2, NSF, GNAZ, RAB4A, RAB3A, DIRAS1, ARL3, LRRK1, SPG7, UCKL1, ARL4D, RHOT2, IFT22, RIT2, EHD4, GUK1, SRP54B, GNAT1, CHST2	286	927	20793	1.49013	1	1	1
INTERPRO	IPR001806:Small GTPase superfamily	5	1.60256	0.114986	RHOT2, RAB4A, RIT2, RAB3A, DIRAS1	286	135	20793	2.6927	1	1	1
UP_KW_LIGAND	KW-0547~Nucleotide-binding	37	11.859	0.400107	PFKFB2, GNAZ, RAB3A, CERK, SRXN1, DIRAS1, ARL3, CAMK2A, LRRK1, ATP1A3, SPG7, PRKCZ, MYLK, UBE2J1, GRK1, RHOT2, STK35, GUK1, RPS6KA2, SRP54B, CNGA1, GNAT1, NSF, CDKL2, RAB4A, HSP90AA1, IPMK, UCKL1, ARL4D, CNBD2, IFT22, RIT2, PKM, EHD4, TAOK3, HSPA1B, HSPA1A	127	1819	6679	1.06974	1	1	0.967742
Annotation Cluster 15	Enrichment Score: 1.330382631743359
Category	Term	Count	%	PValue	Genes	List Total	Pop Hits	Pop Total	Fold Enrichment	Bonferroni	Benjamini	FDR
UP_SEQ_FEATURE	REGION:Calmodulin-binding	4	1.28205	0.0359733	CAMK2A, MYLK, SNTA1, SNTB2	294	55	22228	5.49858	1	1	0.993939
UP_KW_MOLECULAR_FUNCTION	KW-0112~Calmodulin-binding	6	1.92308	0.0403034	PCP4, RIT2, CAMK2A, MYLK, SNTA1, SNTB2	156	147	12130	3.17373	0.91527	0.302276	0.302276
GOTERM_MF_DIRECT	GO:0005516~calmodulin binding	7	2.24359	0.0703931	PCP4, RIT2, CAMK2A, VAMP2, MYLK, SNTA1, SNTB2	267	204	18787	2.41443	1	1	1
Annotation Cluster 16	Enrichment Score: 1.184298409187463
Category	Term	Count	%	PValue	Genes	List Total	Pop Hits	Pop Total	Fold Enrichment	Bonferroni	Benjamini	FDR
INTERPRO	IPR018488:Cyclic nucleotide-binding, conserved site	3	0.961538	0.0197929	CNBD2, CNGA1, CNGB1	286	16	20793	13.6318	0.999995	1	1
SMART	SM00100:cNMP	3	0.961538	0.0597656	CNBD2, CNGA1, CNGB1	137	31	10589	7.47987	0.999741	1	1
INTERPRO	IPR000595:Cyclic nucleotide-binding domain	3	0.961538	0.0748765	CNBD2, CNGA1, CNGB1	286	33	20793	6.60935	1	1	1
INTERPRO	IPR018490:Cyclic nucleotide-binding-like	3	0.961538	0.099699	CNBD2, CNGA1, CNGB1	286	39	20793	5.59252	1	1	1
INTERPRO	IPR014710:RmlC-like jelly roll fold	3	0.961538	0.135678	CNBD2, CNGA1, CNGB1	286	47	20793	4.6406	1	1	1
Annotation Cluster 17	Enrichment Score: 1.126174756777199
Category	Term	Count	%	PValue	Genes	List Total	Pop Hits	Pop Total	Fold Enrichment	Bonferroni	Benjamini	FDR
SMART	SM00233:PH	8	2.5641	0.0460707	PLEKHB2, RASGRF1, PLEKHB1, PLCH2, PLCD3, OSBP2, SNTA1, SNTB2	137	255	10589	2.42485	0.9982	1	1
UP_SEQ_FEATURE	DOMAIN:PH	8	2.5641	0.0638163	PLEKHB2, RASGRF1, PLEKHB1, PLCH2, PLCD3, OSBP2, SNTA1, SNTB2	294	266	22228	2.27385	1	1	0.993939
INTERPRO	IPR001849:Pleckstrin homology domain	8	2.5641	0.0722776	PLEKHB2, RASGRF1, PLEKHB1, PLCH2, PLCD3, OSBP2, SNTA1, SNTB2	286	264	20793	2.20312	1	1	1
UP_SEQ_FEATURE	DOMAIN:PH 2	3	0.961538	0.0775424	RASGRF1, SNTA1, SNTB2	294	35	22228	6.48047	1	1	0.993939
UP_SEQ_FEATURE	DOMAIN:PH 1	3	0.961538	0.0814131	RASGRF1, SNTA1, SNTB2	294	36	22228	6.30045	1	1	0.993939
INTERPRO	IPR011993:Pleckstrin homology-like domain	10	3.20513	0.130424	EPS8, GRAMD1B, PLEKHB2, RASGRF1, PLEKHB1, PLCH2, PLCD3, OSBP2, SNTA1, SNTB2	286	424	20793	1.71469	1	1	1
Annotation Cluster 18	Enrichment Score: 1.0765704564503316
Category	Term	Count	%	PValue	Genes	List Total	Pop Hits	Pop Total	Fold Enrichment	Bonferroni	Benjamini	FDR
UP_SEQ_FEATURE	REGION:G5 motif	3	0.961538	0.0591452	GNAZ, EHD4, GNAT1	294	30	22228	7.56054	1	1	0.993939
UP_SEQ_FEATURE	REGION:G2 motif	3	0.961538	0.0591452	GNAZ, EHD4, GNAT1	294	30	22228	7.56054	1	1	0.993939
UP_SEQ_FEATURE	REGION:G1 motif	3	0.961538	0.105788	GNAZ, EHD4, GNAT1	294	42	22228	5.40039	1	1	0.993939
UP_SEQ_FEATURE	REGION:G3 motif	3	0.961538	0.105788	GNAZ, EHD4, GNAT1	294	42	22228	5.40039	1	1	0.993939
UP_SEQ_FEATURE	REGION:G4 motif	3	0.961538	0.105788	GNAZ, EHD4, GNAT1	294	42	22228	5.40039	1	1	0.993939
Annotation Cluster 19	Enrichment Score: 0.9584442983706968
Category	Term	Count	%	PValue	Genes	List Total	Pop Hits	Pop Total	Fold Enrichment	Bonferroni	Benjamini	FDR
GOTERM_CC_DIRECT	GO:0005783~endoplasmic reticulum	34	10.8974	0.0369778	GRAMD1B, LPGAT1, KCNE2, TUSC3, CDNF, PRCD, CLSTN1, ATP1A3, ARXES2, THY1, ZDHHC2, AGPAT3, UBE2J1, CST3, ABHD12, DDRGK1, ORMDL3, SRP54B, ASL, EMC7, PROM1, COL26A1, ICMT, PTGIS, MMEL1, EHD4, PITPNM1, RPS29, LRIT1, COL4A3, REEP6, RPS21, NUCB2, C2CD2L	298	1715	21291	1.41643	1	0.362552	0.346399
GOTERM_CC_DIRECT	GO:0005789~endoplasmic reticulum membrane	19	6.08974	0.172787	GRAMD1B, LPGAT1, ICMT, PTGIS, TUSC3, CLSTN1, FMN1, ZDHHC2, AGPAT3, UBE2J1, ABHD12, PITPNM1, DDRGK1, LRIT1, ORMDL3, REEP6, EMC7, C2CD2L, VTI1B	298	1008	21291	1.34671	1	0.918502	0.877579
UP_KW_CELLULAR_COMPONENT	KW-0256~Endoplasmic reticulum	24	7.69231	0.208552	GRAMD1B, LPGAT1, ICMT, PTGIS, TUSC3, PRCD, CLSTN1, ARXES2, ZDHHC2, AGPAT3, UBE2J1, ABHD12, PITPNM1, DDRGK1, RPS29, LRIT1, ORMDL3, SRP54B, REEP6, EMC7, PROM1, RPS21, NUCB2, C2CD2L	273	1269	18022	1.2485	0.999648	0.60758	0.55397
Annotation Cluster 20	Enrichment Score: 0.9559845644590232
Category	Term	Count	%	PValue	Genes	List Total	Pop Hits	Pop Total	Fold Enrichment	Bonferroni	Benjamini	FDR
UP_SEQ_FEATURE	DOMAIN:Laminin G-like 1	3	0.961538	0.0522776	CRB1, GAS6, USH2A	294	28	22228	8.10058	1	1	0.993939
UP_SEQ_FEATURE	DOMAIN:Laminin G-like 2	3	0.961538	0.0522776	CRB1, GAS6, USH2A	294	28	22228	8.10058	1	1	0.993939
SMART	SM00282:LamG	3	0.961538	0.0971142	CRB1, GAS6, USH2A	137	41	10589	5.65551	0.999999	1	1
INTERPRO	IPR001791:Laminin G domain	3	0.961538	0.188777	CRB1, GAS6, USH2A	286	58	20793	3.76049	1	1	1
INTERPRO	IPR013320:Concanavalin A-like lectin/glucanase, subgroup	5	1.60256	0.331295	CRB1, CLSTN1, LGALSL, GAS6, USH2A	286	212	20793	1.71469	1	1	1
Annotation Cluster 21	Enrichment Score: 0.880084380743836
Category	Term	Count	%	PValue	Genes	List Total	Pop Hits	Pop Total	Fold Enrichment	Bonferroni	Benjamini	FDR
UP_KW_BIOLOGICAL_PROCESS	KW-0739~Sodium transport	5	1.60256	0.0789593	SLC6A15, ATP1A3, SCN4A, SLC5A2, SLC4A5	153	116	10895	3.06936	0.998072	0.500076	0.460596
GOTERM_BP_DIRECT	GO:0006814~sodium ion transport	5	1.60256	0.119706	SLC6A15, ATP1A3, SCN4A, SLC5A2, SLC4A5	287	134	20399	2.65211	1	1	0.99193
UP_KW_LIGAND	KW-0915~Sodium	5	1.60256	0.242229	SLC6A15, ATP1A3, SCN4A, SLC5A2, SLC4A5	127	133	6679	1.97709	0.99986	1	0.967742
Annotation Cluster 22	Enrichment Score: 0.873693837709565
Category	Term	Count	%	PValue	Genes	List Total	Pop Hits	Pop Total	Fold Enrichment	Bonferroni	Benjamini	FDR
GOTERM_MF_DIRECT	GO:0044183~protein binding involved in protein folding	5	1.60256	0.00468937	HSP90AA1, ANP32E, PFDN1, HSPA1B, HSPA1A	267	48	18787	7.32951	0.923909	0.369971	0.369971
GOTERM_BP_DIRECT	GO:0042026~protein refolding	3	0.961538	0.0345207	HSP90AA1, HSPA1B, HSPA1A	287	21	20399	10.1538	1	1	0.99193
GOTERM_MF_DIRECT	GO:0051082~unfolded protein binding	5	1.60256	0.044576	HSP90AA1, AIP, PFDN1, HSPA1B, HSPA1A	267	94	18787	3.74273	1	0.906635	0.906635
GOTERM_BP_DIRECT	GO:0009408~response to heat	4	1.28205	0.0585754	HSP90AA1, ALDOA, HSPA1B, HSPA1A	287	63	20399	4.5128	1	1	0.99193
KEGG_PATHWAY	mmu04915:Estrogen signaling pathway	6	1.92308	0.0601752	POMC, KCNJ5, HSP90AA1, MMP9, HSPA1B, HSPA1A	150	133	9396	2.82586	0.999999	0.685079	0.658617
GOTERM_MF_DIRECT	GO:0042826~histone deacetylase binding	5	1.60256	0.155917	MEF2C, HSP90AA1, BHLHE41, HSPA1B, HSPA1A	267	147	18787	2.39331	1	1	1
KEGG_PATHWAY	mmu04612:Antigen processing and presentation	4	1.28205	0.163526	HSP90AA1, HSPA1B, CTSB, HSPA1A	150	88	9396	2.84727	1	0.9952	0.956759
GOTERM_BP_DIRECT	GO:0006986~response to unfolded protein	3	0.961538	0.195363	HSP90AA1, HSPA1B, HSPA1A	287	58	20399	3.67638	1	1	0.99193
GOTERM_MF_DIRECT	GO:0031625~ubiquitin protein ligase binding	8	2.5641	0.216283	HSP90AA1, PACRG, PCBP2, FAU, SLC25A5, HSPA1B, UBE2J1, HSPA1A	267	344	18787	1.63636	1	1	1
GOTERM_CC_DIRECT	GO:0016323~basolateral plasma membrane	7	2.24359	0.220149	SLC6A6, HSP90AA1, RASGRF1, ADAM9, HSPA1B, SLC4A5, HSPA1A	298	289	21291	1.73053	1	1	0.957816
GOTERM_BP_DIRECT	GO:0006457~protein folding	4	1.28205	0.229868	HSP90AA1, PFDN1, HSPA1B, HSPA1A	287	118	20399	2.40938	1	1	0.99193
UP_KW_MOLECULAR_FUNCTION	KW-0143~Chaperone	5	1.60256	0.284012	HSP90AA1, ANP32E, PFDN1, HSPA1B, HSPA1A	156	211	12130	1.84257	1	1	1
KEGG_PATHWAY	mmu04141:Protein processing in endoplasmic reticulum	5	1.60256	0.287339	HSP90AA1, TUSC3, HSPA1B, UBE2J1, HSPA1A	150	171	9396	1.83158	1	1	0.965517
UP_KW_BIOLOGICAL_PROCESS	KW-0346~Stress response	3	0.961538	0.312448	HSP90AA1, HSPA1B, HSPA1A	153	81	10895	2.63738	1	1	0.933333
KEGG_PATHWAY	mmu05417:Lipid and atherosclerosis	5	1.60256	0.448946	HSP90AA1, CAMK2A, MMP9, HSPA1B, HSPA1A	150	216	9396	1.45	1	1	0.965517
GOTERM_MF_DIRECT	GO:0016887~ATPase activity	6	1.92308	0.661031	NSF, HSP90AA1, ATP1A3, SPG7, HSPA1B, HSPA1A	267	395	18787	1.06881	1	1	1
Annotation Cluster 23	Enrichment Score: 0.8546706952398878
Category	Term	Count	%	PValue	Genes	List Total	Pop Hits	Pop Total	Fold Enrichment	Bonferroni	Benjamini	FDR
SMART	SM00228:PDZ	5	1.60256	0.129547	WHRN, SYNPO2, AHNAK2, SNTA1, SNTB2	137	151	10589	2.55934	1	1	1
UP_SEQ_FEATURE	DOMAIN:PDZ	5	1.60256	0.136948	WHRN, SYNPO2, AHNAK2, SNTA1, SNTB2	294	150	22228	2.52018	1	1	0.993939
INTERPRO	IPR001478:PDZ domain	5	1.60256	0.153816	WHRN, SYNPO2, AHNAK2, SNTA1, SNTB2	286	151	20793	2.40738	1	1	1
Annotation Cluster 24	Enrichment Score: 0.8539234608383918
Category	Term	Count	%	PValue	Genes	List Total	Pop Hits	Pop Total	Fold Enrichment	Bonferroni	Benjamini	FDR
UP_KW_MOLECULAR_FUNCTION	KW-0687~Ribonucleoprotein	11	3.52564	0.00818039	RPS29, RPS6KA2, RPLP1, PCBP2, SRP54B, RALY, MRPL14, FAU, RPS21, LSM4, MRPL54	156	321	12130	2.66455	0.389112	0.245412	0.245412
GOTERM_CC_DIRECT	GO:1990904~ribonucleoprotein complex	12	3.84615	0.0266436	RPS29, RPLP1, PCBP2, RALY, TDRD7, MRPL14, FAU, RPS21, LSM4, HSPA1B, MRPL54, HSPA1A	298	403	21291	2.12743	0.999982	0.316589	0.302484
GOTERM_BP_DIRECT	GO:0002181~cytoplasmic translation	5	1.60256	0.0476494	RPS29, RPLP1, TMA7, FAU, RPS21	287	97	20399	3.66375	1	1	0.99193
UP_KW_MOLECULAR_FUNCTION	KW-0689~Ribosomal protein	7	2.24359	0.0546401	RPS29, RPS6KA2, RPLP1, MRPL14, FAU, RPS21, MRPL54	156	212	12130	2.56743	0.965658	0.32784	0.32784
GOTERM_CC_DIRECT	GO:0005840~ribosome	7	2.24359	0.116096	RPS29, RPS6KA2, RPLP1, MRPL14, FAU, RPS21, MRPL54	298	238	21291	2.10136	1	0.651426	0.622402
GOTERM_CC_DIRECT	GO:0022627~cytosolic small ribosomal subunit	3	0.961538	0.219386	RPS29, FAU, RPS21	298	63	21291	3.40221	1	1	0.957816
GOTERM_MF_DIRECT	GO:0003735~structural constituent of ribosome	6	1.92308	0.256253	RPS29, RPLP1, MRPL14, FAU, RPS21, MRPL54	267	241	18787	1.75178	1	1	1
KEGG_PATHWAY	mmu03010:Ribosome	5	1.60256	0.308778	RPS29, RPLP1, MRPL14, FAU, RPS21	150	177	9396	1.76949	1	1	0.965517
GOTERM_CC_DIRECT	GO:0022626~cytosolic ribosome	3	0.961538	0.535202	RPLP1, FAU, RPS21	298	128	21291	1.67452	1	1	0.957816
KEGG_PATHWAY	mmu05171:Coronavirus disease - COVID-19	4	1.28205	0.760516	RPS29, RPLP1, FAU, RPS21	150	249	9396	1.00627	1	1	0.965517
GOTERM_BP_DIRECT	GO:0006412~translation	4	1.28205	0.868838	RPS29, MRPL14, FAU, RPS21	287	348	20399	0.816973	1	1	0.99193
Annotation Cluster 25	Enrichment Score: 0.835078108964911
Category	Term	Count	%	PValue	Genes	List Total	Pop Hits	Pop Total	Fold Enrichment	Bonferroni	Benjamini	FDR
GOTERM_CC_DIRECT	GO:0055038~recycling endosome membrane	5	1.60256	0.0385885	RAB4A, EHD4, PLEKHB2, ZDHHC2, VTI1B	298	91	21291	3.92562	1	0.362552	0.346399
UP_KW_CELLULAR_COMPONENT	KW-0967~Endosome	13	4.16667	0.236308	RD3, RAB4A, SAMD9L, PLEKHB2, MMD, SLA2, TRAK1, PRKCZ, ZDHHC2, EHD4, TMEM108, SH3GL2, VTI1B	273	625	18022	1.3731	0.999895	0.618037	0.563505
GOTERM_CC_DIRECT	GO:0005768~endosome	13	4.16667	0.342633	RD3, RAB4A, SYT3, RAB3A, PLEKHB2, SLA2, TRAK1, PRKCZ, ZDHHC2, EHD4, TMEM108, SH3GL2, VTI1B	298	746	21291	1.24504	1	1	0.957816
Annotation Cluster 26	Enrichment Score: 0.8188961394489355
Category	Term	Count	%	PValue	Genes	List Total	Pop Hits	Pop Total	Fold Enrichment	Bonferroni	Benjamini	FDR
KEGG_PATHWAY	mmu05032:Morphine addiction	6	1.92308	0.0146487	GABRR2, KCNJ5, GABRR1, GNB1, GNB5, PDE8B	150	91	9396	4.13011	0.967884	0.243796	0.234379
KEGG_PATHWAY	mmu04728:Dopaminergic synapse	5	1.60256	0.166579	KCNJ5, GNB1, CAMK2A, PPP2R5C, GNB5	150	135	9396	2.32	1	0.9952	0.956759
KEGG_PATHWAY	mmu04713:Circadian entrainment	4	1.28205	0.203296	KCNJ5, GNB1, CAMK2A, GNB5	150	98	9396	2.55673	1	1	0.965517
KEGG_PATHWAY	mmu04725:Cholinergic synapse	4	1.28205	0.262104	KCNJ12, GNB1, CAMK2A, GNB5	150	112	9396	2.23714	1	1	0.965517
KEGG_PATHWAY	mmu04726:Serotonergic synapse	3	0.961538	0.618726	KCNJ5, GNB1, GNB5	150	131	9396	1.4345	1	1	0.965517
Annotation Cluster 27	Enrichment Score: 0.7672137689741373
Category	Term	Count	%	PValue	Genes	List Total	Pop Hits	Pop Total	Fold Enrichment	Bonferroni	Benjamini	FDR
INTERPRO	IPR005225:Small GTP-binding protein domain	6	1.92308	0.0787234	ARL4D, RAB4A, RIT2, RAB3A, DIRAS1, ARL3	286	166	20793	2.62781	1	1	1
INTERPRO	IPR001806:Small GTPase superfamily	5	1.60256	0.114986	RHOT2, RAB4A, RIT2, RAB3A, DIRAS1	286	135	20793	2.6927	1	1	1
UP_SEQ_FEATURE	LIPID:S-geranylgeranyl cysteine	4	1.28205	0.158146	RAB4A, RAB3A, DIRAS1, PDE6B	294	104	22228	2.9079	1	1	0.993939
UP_KW_PTM	KW-0636~Prenylation	5	1.60256	0.297384	GRK1, RAB4A, RAB3A, DIRAS1, PDE6B	220	164	13050	1.80848	0.999853	1	1
UP_SEQ_FEATURE	MOTIF:Effector region	3	0.961538	0.342616	RAB4A, RAB3A, DIRAS1	294	92	22228	2.46539	1	1	0.993939
Annotation Cluster 28	Enrichment Score: 0.7665198994144792
Category	Term	Count	%	PValue	Genes	List Total	Pop Hits	Pop Total	Fold Enrichment	Bonferroni	Benjamini	FDR
GOTERM_MF_DIRECT	GO:0000166~nucleotide binding	35	11.2179	0.0308314	GNAZ, RAB3A, CERK, SRXN1, DIRAS1, ARL3, CAMK2A, LRRK1, ATP1A3, SPG7, PRKCZ, MYLK, UBE2J1, GRK1, RHOT2, STK35, GUK1, RPS6KA2, CNGA1, GNAT1, NSF, CDKL2, RAB4A, HSP90AA1, IPMK, DHDH, UCKL1, ARL4D, CNBD2, IFT22, RIT2, PKM, EHD4, TAOK3, IMPDH1	267	1727	18787	1.42601	1	0.906635	0.906635
UP_KW_MOLECULAR_FUNCTION	KW-0418~Kinase	16	5.12821	0.0326996	PFKFB2, CDKL2, CERK, UQCC3, CAMK2A, LRRK1, IPMK, PRKCZ, MYLK, UCKL1, GRK1, PKM, STK35, TAOK3, GUK1, RPS6KA2	156	696	12130	1.7875	0.863955	0.29556	0.29556
UP_KW_MOLECULAR_FUNCTION	KW-0808~Transferase	35	11.2179	0.034482	PFKFB2, LPGAT1, CERK, GSTP1, CAMK2A, LRRK1, ZDHHC5, UAP1, PRKCZ, ZDHHC2, AGPAT3, GALNT10, MYLK, UBE2J1, GRK1, RNF157, STK35, GUK1, RPS6KA2, ST3GAL1, TGM3, CDKL2, GGT7, ICMT, UQCC3, GOT1, ST8SIA1, IPMK, UCKL1, PARP10, BST1, PKM, TAOK3, QPCT, CHST2	156	1956	12130	1.39135	0.878207	0.29556	0.29556
GOTERM_MF_DIRECT	GO:0016301~kinase activity	16	5.12821	0.0496333	PFKFB2, CDKL2, CERK, UQCC3, CAMK2A, LRRK1, IPMK, PRKCZ, MYLK, UCKL1, GRK1, PKM, STK35, TAOK3, GUK1, RPS6KA2	267	661	18787	1.7032	1	0.906635	0.906635
GOTERM_BP_DIRECT	GO:0016310~phosphorylation	15	4.80769	0.0581251	CDKL2, CERK, CAMK2A, LRRK1, IPMK, PRKCZ, MYLK, UCKL1, GRK1, ATXN1, PKM, STK35, TAOK3, GUK1, RPS6KA2	287	625	20399	1.70584	1	1	0.99193
GOTERM_MF_DIRECT	GO:0016740~transferase activity	33	10.5769	0.0961229	LPGAT1, CERK, GSTP1, CAMK2A, LRRK1, ZDHHC5, UAP1, PRKCZ, ZDHHC2, AGPAT3, GALNT10, MYLK, UBE2J1, GRK1, RNF157, STK35, GUK1, RPS6KA2, ST3GAL1, TGM3, CDKL2, GGT7, ICMT, GOT1, ST8SIA1, IPMK, UCKL1, PARP10, BST1, PKM, TAOK3, QPCT, CHST2	267	1782	18787	1.30302	1	1	1
UP_SEQ_FEATURE	ACT_SITE:Proton acceptor	17	5.44872	0.106832	CDKL2, RDH8, CAMK2A, LRRK1, ENO1B, ENO1, PRKCZ, MYLK, GRK1, STK35, TAOK3, RDH12, IMPDH1, QPCT, RPS6KA2, ASL, ALDOA	294	859	22228	1.49627	1	1	0.993939
SMART	SM00220:S_TKc	9	2.88462	0.117218	GRK1, CDKL2, STK35, TAOK3, RPS6KA2, CAMK2A, LRRK1, PRKCZ, MYLK	137	381	10589	1.82579	1	1	1
UP_KW_MOLECULAR_FUNCTION	KW-0723~Serine/threonine-protein kinase	9	2.88462	0.146053	GRK1, CDKL2, STK35, TAOK3, RPS6KA2, CAMK2A, LRRK1, PRKCZ, MYLK	156	404	12130	1.7322	0.999923	0.67409	0.67409
GOTERM_MF_DIRECT	GO:0004674~protein serine/threonine kinase activity	10	3.20513	0.167059	GRK1, CDKL2, PKM, STK35, TAOK3, RPS6KA2, CAMK2A, LRRK1, PRKCZ, MYLK	267	435	18787	1.61755	1	1	1
INTERPRO	IPR008271:Serine/threonine-protein kinase, active site	8	2.5641	0.175363	GRK1, CDKL2, STK35, TAOK3, RPS6KA2, CAMK2A, PRKCZ, MYLK	286	333	20793	1.74661	1	1	1
INTERPRO	IPR017441:Protein kinase, ATP binding site	8	2.5641	0.2953	GRK1, CDKL2, STK35, TAOK3, RPS6KA2, CAMK2A, PRKCZ, MYLK	286	394	20793	1.4762	1	1	1
GOTERM_BP_DIRECT	GO:0006468~protein phosphorylation	12	3.84615	0.303024	GRK1, CDKL2, STK35, TAOK3, RPS6KA2, CAMK2A, LRRK1, RHO, GAS6, PRKCZ, ST3GAL1, MYLK	287	650	20399	1.31218	1	1	0.99193
GOTERM_MF_DIRECT	GO:0004672~protein kinase activity	10	3.20513	0.327195	GRK1, CDKL2, STK35, TAOK3, MMD, RPS6KA2, CAMK2A, LRRK1, PRKCZ, MYLK	267	525	18787	1.34025	1	1	1
GOTERM_MF_DIRECT	GO:0005524~ATP binding	25	8.01282	0.338241	PFKFB2, NDUFA13, CERK, SRXN1, CAMK2A, LRRK1, ATP1A3, SPG7, PRKCZ, MYLK, UBE2J1, GRK1, STK35, GUK1, RPS6KA2, NSF, CDKL2, HSP90AA1, IPMK, UCKL1, PKM, EHD4, TAOK3, HSPA1B, HSPA1A	267	1537	18787	1.14449	1	1	1
UP_SEQ_FEATURE	DOMAIN:Protein kinase	9	2.88462	0.379283	GRK1, CDKL2, STK35, TAOK3, RPS6KA2, CAMK2A, LRRK1, PRKCZ, MYLK	294	521	22228	1.30604	1	1	0.993939
UP_KW_LIGAND	KW-0547~Nucleotide-binding	37	11.859	0.400107	PFKFB2, GNAZ, RAB3A, CERK, SRXN1, DIRAS1, ARL3, CAMK2A, LRRK1, ATP1A3, SPG7, PRKCZ, MYLK, UBE2J1, GRK1, RHOT2, STK35, GUK1, RPS6KA2, SRP54B, CNGA1, GNAT1, NSF, CDKL2, RAB4A, HSP90AA1, IPMK, UCKL1, ARL4D, CNBD2, IFT22, RIT2, PKM, EHD4, TAOK3, HSPA1B, HSPA1A	127	1819	6679	1.06974	1	1	0.967742
INTERPRO	IPR000719:Protein kinase, catalytic domain	9	2.88462	0.412531	GRK1, CDKL2, STK35, TAOK3, RPS6KA2, CAMK2A, LRRK1, PRKCZ, MYLK	286	516	20793	1.26807	1	1	1
INTERPRO	IPR011009:Protein kinase-like domain	9	2.88462	0.501024	GRK1, CDKL2, STK35, TAOK3, RPS6KA2, CAMK2A, LRRK1, PRKCZ, MYLK	286	559	20793	1.17053	1	1	1
GOTERM_MF_DIRECT	GO:0004712~protein serine/threonine/tyrosine kinase activity	7	2.24359	0.609453	CDKL2, STK35, TAOK3, RPS6KA2, CAMK2A, LRRK1, PRKCZ	267	447	18787	1.10189	1	1	1
UP_KW_LIGAND	KW-0067~ATP-binding	24	7.69231	0.818101	PFKFB2, NSF, CDKL2, HSP90AA1, CERK, SRXN1, CAMK2A, LRRK1, IPMK, ATP1A3, SPG7, PRKCZ, MYLK, UBE2J1, UCKL1, GRK1, PKM, EHD4, STK35, TAOK3, GUK1, RPS6KA2, HSPA1B, HSPA1A	127	1412	6679	0.89389	1	1	0.967742
Annotation Cluster 29	Enrichment Score: 0.7652797454493651
Category	Term	Count	%	PValue	Genes	List Total	Pop Hits	Pop Total	Fold Enrichment	Bonferroni	Benjamini	FDR
SMART	SM00133:S_TK_X	3	0.961538	0.113502	GRK1, RPS6KA2, PRKCZ	137	45	10589	5.1528	1	1	1
UP_SEQ_FEATURE	DOMAIN:AGC-kinase C-terminal	3	0.961538	0.154491	GRK1, RPS6KA2, PRKCZ	294	53	22228	4.27955	1	1	0.993939
INTERPRO	IPR000961:AGC-kinase, C-terminal	3	0.961538	0.164245	GRK1, RPS6KA2, PRKCZ	286	53	20793	4.11525	1	1	1
INTERPRO	IPR008271:Serine/threonine-protein kinase, active site	8	2.5641	0.175363	GRK1, CDKL2, STK35, TAOK3, RPS6KA2, CAMK2A, PRKCZ, MYLK	286	333	20793	1.74661	1	1	1
INTERPRO	IPR017441:Protein kinase, ATP binding site	8	2.5641	0.2953	GRK1, CDKL2, STK35, TAOK3, RPS6KA2, CAMK2A, PRKCZ, MYLK	286	394	20793	1.4762	1	1	1
Annotation Cluster 30	Enrichment Score: 0.7367999740480938
Category	Term	Count	%	PValue	Genes	List Total	Pop Hits	Pop Total	Fold Enrichment	Bonferroni	Benjamini	FDR
GOTERM_CC_DIRECT	GO:0098982~GABA-ergic synapse	6	1.92308	0.0421157	SLC6A6, GABRR2, GABRR1, CDH10, CLSTN1, ZDHHC5	298	136	21291	3.15204	1	0.384279	0.367157
GOTERM_CC_DIRECT	GO:0045211~postsynaptic membrane	7	2.24359	0.228837	SLC6A6, GABRR2, GABRR1, CLSTN1, CACNG5, SNTA1, SYNE1	298	292	21291	1.71275	1	1	0.957816
GOTERM_BP_DIRECT	GO:0007268~chemical synaptic transmission	5	1.60256	0.274111	GABRR2, GABRR1, SV2B, CLSTN1, CARTPT	287	189	20399	1.88033	1	1	0.99193
UP_KW_CELLULAR_COMPONENT	KW-0628~Postsynaptic cell membrane	4	1.28205	0.427467	GABRR2, GABRR1, CLSTN1, CACNG5	273	158	18022	1.67126	1	0.968925	0.883432
Annotation Cluster 31	Enrichment Score: 0.6326425921908275
Category	Term	Count	%	PValue	Genes	List Total	Pop Hits	Pop Total	Fold Enrichment	Bonferroni	Benjamini	FDR
GOTERM_CC_DIRECT	GO:0005834~heterotrimeric G-protein complex	4	1.28205	0.0126497	GNAZ, GNB1, GNB5, GNAT1	298	35	21291	8.16529	0.99416	0.212937	0.20345
GOTERM_BP_DIRECT	GO:0007186~G-protein coupled receptor signaling pathway	9	2.88462	0.99998	GPR152, GNAZ, RIC8B, GNB1, RHO, CARTPT, GNB5, GNAT1, RGS6	287	1730	20399	0.369763	1	1	0.99998
UP_KW_MOLECULAR_FUNCTION	KW-0807~Transducer	8	2.5641	0.999999	GPR152, GNAZ, GNB1, RHO, GNB5, PLCH2, GNAT1, PLCD3	156	2028	12130	0.306731	1	1	1
Annotation Cluster 32	Enrichment Score: 0.6311105208572804
Category	Term	Count	%	PValue	Genes	List Total	Pop Hits	Pop Total	Fold Enrichment	Bonferroni	Benjamini	FDR
UP_KW_CELLULAR_COMPONENT	KW-0272~Extracellular matrix	8	2.5641	0.0954122	ADAMTSL1, COL26A1, COL3A1, ADAMTS3, RBP3, COL4A3, SPARCL1, MMP9	273	257	18022	2.05493	0.966938	0.463431	0.42254
GOTERM_CC_DIRECT	GO:0031012~extracellular matrix	7	2.24359	0.220149	ADAMTSL1, COL26A1, COL3A1, ADAMTS3, COL4A3, RTN4RL2, MMP9	298	289	21291	1.73053	1	1	0.957816
KEGG_PATHWAY	mmu04974:Protein digestion and absorption	4	1.28205	0.24503	COL26A1, COL3A1, COL4A3, ATP1A3	150	108	9396	2.32	1	1	0.965517
GOTERM_BP_DIRECT	GO:0030198~extracellular matrix organization	5	1.60256	0.264772	ADAMTSL1, COL3A1, ADAMTS3, COL4A3, MMP9	287	186	20399	1.91066	1	1	0.99193
INTERPRO	IPR008160:Collagen triple helix repeat	3	0.961538	0.284776	COL26A1, COL3A1, COL4A3	286	77	20793	2.83258	1	1	1
GOTERM_CC_DIRECT	GO:0005581~collagen trimer	3	0.961538	0.312318	COL26A1, COL3A1, COL4A3	298	81	21291	2.64616	1	1	0.957816
UP_KW_DOMAIN	KW-0176~Collagen	3	0.961538	0.315293	COL26A1, COL3A1, COL4A3	205	83	14880	2.62357	0.999649	1	1
Annotation Cluster 33	Enrichment Score: 0.625183515993865
Category	Term	Count	%	PValue	Genes	List Total	Pop Hits	Pop Total	Fold Enrichment	Bonferroni	Benjamini	FDR
UP_KW_MOLECULAR_FUNCTION	KW-0482~Metalloprotease	6	1.92308	0.0497019	CPM, ADAMTS3, ADAM9, SPG7, MMEL1, MMP9	156	156	12130	2.99063	0.953055	0.32784	0.32784
GOTERM_MF_DIRECT	GO:0004222~metalloendopeptidase activity	5	1.60256	0.0952959	ADAMTS3, ADAM9, SPG7, MMEL1, MMP9	267	122	18787	2.88374	1	1	1
GOTERM_BP_DIRECT	GO:0016485~protein processing	4	1.28205	0.148815	CPM, ADAMTS3, ADAM9, MMEL1	287	95	20399	2.9927	1	1	0.99193
INTERPRO	IPR024079:Metallopeptidase, catalytic domain	4	1.28205	0.15804	ADAMTS3, ADAM9, MMEL1, MMP9	286	100	20793	2.90811	1	1	1
GOTERM_MF_DIRECT	GO:0008237~metallopeptidase activity	5	1.60256	0.200591	CPM, ADAM9, SPG7, MMEL1, MMP9	267	163	18787	2.15838	1	1	1
GOTERM_MF_DIRECT	GO:0004175~endopeptidase activity	4	1.28205	0.215554	ADAMTS3, MMEL1, MMP9, CTSB	267	113	18787	2.49074	1	1	1
GOTERM_BP_DIRECT	GO:0006508~proteolysis	11	3.52564	0.347005	CPM, ADAMTS3, DESI1, RBP3, SCRN3, ADAM9, ARXES2, SPG7, MMEL1, MMP9, CTSB	287	608	20399	1.28593	1	1	0.99193
UP_KW_MOLECULAR_FUNCTION	KW-0645~Protease	8	2.5641	0.578289	CPM, ADAMTS3, DESI1, ADAM9, SPG7, MMEL1, MMP9, CTSB	156	560	12130	1.11081	1	1	1
GOTERM_MF_DIRECT	GO:0008233~peptidase activity	8	2.5641	0.616897	CPM, ADAMTS3, DESI1, ADAM9, SPG7, MMEL1, MMP9, CTSB	267	525	18787	1.0722	1	1	1
GOTERM_MF_DIRECT	GO:0008270~zinc ion binding	8	2.5641	0.939171	CPM, RPS29, SAP30L, QPCT, SPG7, MMEL1, MMP9, PPARD	267	800	18787	0.703633	1	1	1
Annotation Cluster 34	Enrichment Score: 0.5940107223957055
Category	Term	Count	%	PValue	Genes	List Total	Pop Hits	Pop Total	Fold Enrichment	Bonferroni	Benjamini	FDR
UP_KW_CELLULAR_COMPONENT	KW-0969~Cilium	8	2.5641	0.202019	RP1L1, IFT22, FAM161A, TMEM237, STARD10, BBS7, IQCD, PROM1	273	316	18022	1.67126	0.999535	0.60758	0.55397
GOTERM_BP_DIRECT	GO:0060271~cilium assembly	6	1.92308	0.234863	IFT22, EHD4, FAM161A, TMEM237, ARL3, BBS7	287	235	20399	1.81472	1	1	0.99193
UP_KW_BIOLOGICAL_PROCESS	KW-0970~Cilium biogenesis/degradation	5	1.60256	0.280038	RP1L1, FAM161A, TMEM237, BBS7, CFAP126	153	192	10895	1.8544	1	1	0.933333
GOTERM_BP_DIRECT	GO:0030030~cell projection organization	5	1.60256	0.316616	RP1L1, FAM161A, TMEM237, BBS7, CFAP126	287	204	20399	1.74207	1	1	0.99193
Annotation Cluster 35	Enrichment Score: 0.5886189204216858
Category	Term	Count	%	PValue	Genes	List Total	Pop Hits	Pop Total	Fold Enrichment	Bonferroni	Benjamini	FDR
UP_SEQ_FEATURE	REPEAT:Solcar 3	4	1.28205	0.0226785	SLC25A29, SLC25A5, SLC25A12, SLC25A25	294	46	22228	6.57439	1	1	0.993939
UP_SEQ_FEATURE	REPEAT:Solcar 1	4	1.28205	0.0267476	SLC25A29, SLC25A5, SLC25A12, SLC25A25	294	49	22228	6.17187	1	1	0.993939
UP_SEQ_FEATURE	REPEAT:Solcar 2	4	1.28205	0.0267476	SLC25A29, SLC25A5, SLC25A12, SLC25A25	294	49	22228	6.17187	1	1	0.993939
GOTERM_BP_DIRECT	GO:0055085~transmembrane transport	10	3.20513	0.190275	KCNG1, SLC25A29, SV2B, CNGA1, SCN4A, SLC5A2, SLC25A5, SLC25A12, SLC25A25, SLC4A5	287	456	20399	1.5587	1	1	0.99193
UP_SEQ_FEATURE	TRANSMEM:Helical; Name=2	10	3.20513	0.640558	GPR152, SLC6A6, SLC25A29, SLC6A15, RHO, SPG7, ADIPOR1, SLC25A5, SLC25A12, SLC25A25	294	738	22228	1.02446	1	1	0.993939
UP_SEQ_FEATURE	TRANSMEM:Helical; Name=1	10	3.20513	0.642149	GPR152, SLC6A6, SLC25A29, SLC6A15, RHO, SPG7, ADIPOR1, SLC25A5, SLC25A12, SLC25A25	294	739	22228	1.02308	1	1	0.993939
UP_SEQ_FEATURE	TRANSMEM:Helical; Name=6	9	2.88462	0.704642	GPR152, SLC6A6, SLC25A29, SLC6A15, RHO, ADIPOR1, SLC25A5, SLC25A12, SLC25A25	294	698	22228	0.974855	1	1	0.993939
UP_SEQ_FEATURE	TRANSMEM:Helical; Name=5	9	2.88462	0.710584	GPR152, SLC6A6, SLC25A29, SLC6A15, RHO, ADIPOR1, SLC25A5, SLC25A12, SLC25A25	294	702	22228	0.969301	1	1	0.993939
UP_SEQ_FEATURE	TRANSMEM:Helical; Name=3	9	2.88462	0.734963	GPR152, SLC6A6, SLC25A29, SLC6A15, RHO, ADIPOR1, SLC25A5, SLC25A12, SLC25A25	294	719	22228	0.946382	1	1	0.993939
UP_SEQ_FEATURE	TRANSMEM:Helical; Name=4	9	2.88462	0.740492	GPR152, SLC6A6, SLC25A29, SLC6A15, RHO, ADIPOR1, SLC25A5, SLC25A12, SLC25A25	294	723	22228	0.941147	1	1	0.993939
UP_SEQ_FEATURE	TRANSMEM:Helical; Name=7	5	1.60256	0.968412	GPR152, SLC6A6, SLC6A15, RHO, ADIPOR1	294	631	22228	0.599092	1	1	0.993939
Annotation Cluster 36	Enrichment Score: 0.469560113731716
Category	Term	Count	%	PValue	Genes	List Total	Pop Hits	Pop Total	Fold Enrichment	Bonferroni	Benjamini	FDR
UP_SEQ_FEATURE	DOMAIN:C2	4	1.28205	0.256216	SYT3, PLCH2, PLCD3, C2CD2L	294	133	22228	2.27385	1	1	0.993939
INTERPRO	IPR000008:C2 calcium-dependent membrane targeting	4	1.28205	0.312377	SYT3, PLCH2, PLCD3, C2CD2L	286	143	20793	2.03364	1	1	1
SMART	SM00239:C2	3	0.961538	0.487567	SYT3, PLCH2, PLCD3	137	127	10589	1.82579	1	1	1
Annotation Cluster 37	Enrichment Score: 0.40791696300281943
Category	Term	Count	%	PValue	Genes	List Total	Pop Hits	Pop Total	Fold Enrichment	Bonferroni	Benjamini	FDR
GOTERM_BP_DIRECT	GO:0098609~cell-cell adhesion	5	1.60256	0.340155	NFASC, CDHR1, CDH10, THY1, CD34	287	210	20399	1.6923	1	1	0.99193
GOTERM_BP_DIRECT	GO:0007155~cell adhesion	11	3.52564	0.358806	NFASC, PRPH2, CDHR1, CDH10, CLSTN1, ROM1, COL4A3, ADAM9, SPG7, THY1, CD34	287	619	20399	1.26307	1	1	0.99193
UP_KW_BIOLOGICAL_PROCESS	KW-0130~Cell adhesion	8	2.5641	0.489455	NFASC, PRPH2, CDHR1, CDH10, CLSTN1, ROM1, COL4A3, CD34	153	472	10895	1.20693	1	1	0.933333
Annotation Cluster 38	Enrichment Score: 0.406716318987128
Category	Term	Count	%	PValue	Genes	List Total	Pop Hits	Pop Total	Fold Enrichment	Bonferroni	Benjamini	FDR
UP_SEQ_FEATURE	DOMAIN:Cadherin 1	3	0.961538	0.182572	CDHR1, CDH10, CLSTN1	294	59	22228	3.84434	1	1	0.993939
UP_SEQ_FEATURE	DOMAIN:Cadherin 2	3	0.961538	0.182572	CDHR1, CDH10, CLSTN1	294	59	22228	3.84434	1	1	0.993939
SMART	SM00112:CA	3	0.961538	0.470809	CDHR1, CDH10, CLSTN1	137	123	10589	1.88517	1	1	1
UP_KW_BIOLOGICAL_PROCESS	KW-0130~Cell adhesion	8	2.5641	0.489455	NFASC, PRPH2, CDHR1, CDH10, CLSTN1, ROM1, COL4A3, CD34	153	472	10895	1.20693	1	1	0.933333
INTERPRO	IPR002126:Cadherin	3	0.961538	0.508775	CDHR1, CDH10, CLSTN1	286	124	20793	1.75894	1	1	1
INTERPRO	IPR015919:Cadherin-like	3	0.961538	0.517312	CDHR1, CDH10, CLSTN1	286	126	20793	1.73102	1	1	1
GOTERM_BP_DIRECT	GO:0007156~homophilic cell adhesion via plasma membrane adhesion molecules	3	0.961538	0.703532	CDHR1, CDH10, CLSTN1	287	174	20399	1.22546	1	1	0.99193
Annotation Cluster 39	Enrichment Score: 0.3818973653262632
Category	Term	Count	%	PValue	Genes	List Total	Pop Hits	Pop Total	Fold Enrichment	Bonferroni	Benjamini	FDR
UP_SEQ_FEATURE	DOMAIN:Fibronectin type-III	7	2.24359	0.0425153	NFASC, LRIT2, FNDC1, LRIT1, OSMR, USH2A, MYLK	294	192	22228	2.75645	1	1	0.993939
SMART	SM00060:FN3	5	1.60256	0.134077	NFASC, FNDC1, OSMR, USH2A, MYLK	137	153	10589	2.52588	1	1	1
INTERPRO	IPR003961:Fibronectin, type III	6	1.92308	0.158123	NFASC, FNDC1, LRIT1, OSMR, USH2A, MYLK	286	208	20793	2.0972	1	1	1
UP_SEQ_FEATURE	DOMAIN:Fibronectin type-III 4	3	0.961538	0.196879	NFASC, OSMR, USH2A	294	62	22228	3.65833	1	1	0.993939
UP_SEQ_FEATURE	DOMAIN:Ig-like C2-type 4	3	0.961538	0.211318	ADAMTSL1, NFASC, MYLK	294	65	22228	3.48948	1	1	0.993939
UP_SEQ_FEATURE	DOMAIN:Fibronectin type-III 3	3	0.961538	0.289328	NFASC, OSMR, USH2A	294	81	22228	2.8002	1	1	0.993939
UP_SEQ_FEATURE	DOMAIN:Ig-like C2-type 3	3	0.961538	0.371172	ADAMTSL1, NFASC, MYLK	294	98	22228	2.31445	1	1	0.993939
SMART	SM00408:IGc2	5	1.60256	0.374447	ADAMTSL1, NFASC, LRIT2, LRIT1, MYLK	137	241	10589	1.60357	1	1	1
INTERPRO	IPR003598:Immunoglobulin subtype 2	5	1.60256	0.42137	ADAMTSL1, NFASC, LRIT2, LRIT1, MYLK	286	241	20793	1.50836	1	1	1
UP_SEQ_FEATURE	DOMAIN:Fibronectin type-III 1	3	0.961538	0.517161	NFASC, OSMR, USH2A	294	131	22228	1.73142	1	1	0.993939
UP_SEQ_FEATURE	DOMAIN:Fibronectin type-III 2	3	0.961538	0.517161	NFASC, OSMR, USH2A	294	131	22228	1.73142	1	1	0.993939
UP_SEQ_FEATURE	DOMAIN:Ig-like C2-type 2	3	0.961538	0.575748	ADAMTSL1, NFASC, MYLK	294	146	22228	1.55354	1	1	0.993939
UP_SEQ_FEATURE	DOMAIN:Ig-like C2-type 1	3	0.961538	0.579465	ADAMTSL1, NFASC, MYLK	294	147	22228	1.54297	1	1	0.993939
INTERPRO	IPR013098:Immunoglobulin I-set	3	0.961538	0.608208	ADAMTSL1, NFASC, MYLK	286	149	20793	1.46381	1	1	1
UP_KW_DOMAIN	KW-0393~Immunoglobulin domain	6	1.92308	0.728781	ADAMTSL1, NFASC, LRIT2, LRIT1, THY1, MYLK	205	442	14880	0.985322	1	1	1
SMART	SM00409:IG	5	1.60256	0.957186	ADAMTSL1, NFASC, LRIT2, LRIT1, MYLK	137	608	10589	0.635625	1	1	1
INTERPRO	IPR003599:Immunoglobulin subtype	5	1.60256	0.968849	ADAMTSL1, NFASC, LRIT2, LRIT1, MYLK	286	608	20793	0.597885	1	1	1
INTERPRO	IPR013783:Immunoglobulin-like fold	10	3.20513	0.993982	ADAMTSL1, NFASC, LRIT2, FNDC1, LRIT1, THY1, OSMR, USH2A, TGM3, MYLK	286	1304	20793	0.557537	1	1	1
UP_SEQ_FEATURE	DOMAIN:Ig-like	5	1.60256	0.995319	ADAMTSL1, NFASC, LRIT2, THY1, MYLK	294	824	22228	0.458771	1	1	0.995319
INTERPRO	IPR007110:Immunoglobulin-like domain	6	1.92308	0.998274	ADAMTSL1, NFASC, LRIT2, LRIT1, THY1, MYLK	286	1003	20793	0.434912	1	1	1
Annotation Cluster 40	Enrichment Score: 0.3737935518799677
Category	Term	Count	%	PValue	Genes	List Total	Pop Hits	Pop Total	Fold Enrichment	Bonferroni	Benjamini	FDR
UP_SEQ_FEATURE	DOMAIN:LRRCT	4	1.28205	0.207513	LRIT2, LRIT1, ANP32E, RTN4RL2	294	119	22228	2.54136	1	1	0.993939
SMART	SM00082:LRRCT	3	0.961538	0.25057	LRIT2, LRIT1, RTN4RL2	137	75	10589	3.09168	1	1	1
INTERPRO	IPR000483:Cysteine-rich flanking region, C-terminal	3	0.961538	0.279695	LRIT2, LRIT1, RTN4RL2	286	76	20793	2.86985	1	1	1
UP_SEQ_FEATURE	DOMAIN:LRRNT	3	0.961538	0.366445	LRIT2, LRIT1, RTN4RL2	294	97	22228	2.33831	1	1	0.993939
SMART	SM00369:LRR_TYP	4	1.28205	0.390972	LRIT2, LRIT1, LRRK1, RTN4RL2	137	175	10589	1.76667	1	1	1
UP_SEQ_FEATURE	REPEAT:LRR 4	5	1.60256	0.39938	LRIT2, LRIT1, LRRK1, ANP32E, RTN4RL2	294	242	22228	1.5621	1	1	0.993939
INTERPRO	IPR003591:Leucine-rich repeat, typical subtype	4	1.28205	0.431938	LRIT2, LRIT1, LRRK1, RTN4RL2	286	175	20793	1.66178	1	1	1
UP_SEQ_FEATURE	REPEAT:LRR 3	5	1.60256	0.444572	LRIT2, LRIT1, LRRK1, ANP32E, RTN4RL2	294	257	22228	1.47092	1	1	0.993939
UP_SEQ_FEATURE	REPEAT:LRR 2	5	1.60256	0.475943	LRIT2, LRIT1, LRRK1, ANP32E, RTN4RL2	294	268	22228	1.41055	1	1	0.993939
INTERPRO	IPR001611:Leucine-rich repeat	5	1.60256	0.478716	LRIT2, LRIT1, LRRK1, ANP32E, RTN4RL2	286	260	20793	1.39813	1	1	1
UP_SEQ_FEATURE	REPEAT:LRR 1	5	1.60256	0.479068	LRIT2, LRIT1, LRRK1, ANP32E, RTN4RL2	294	269	22228	1.40531	1	1	0.993939
UP_KW_DOMAIN	KW-0433~Leucine-rich repeat	5	1.60256	0.564989	LRIT2, LRIT1, LRRK1, ANP32E, RTN4RL2	205	290	14880	1.25147	1	1	1
UP_SEQ_FEATURE	REPEAT:LRR 6	3	0.961538	0.740481	LRIT1, LRRK1, RTN4RL2	294	199	22228	1.13978	1	1	0.993939
UP_SEQ_FEATURE	REPEAT:LRR 5	3	0.961538	0.801205	LRIT1, LRRK1, RTN4RL2	294	226	22228	1.00361	1	1	0.993939
Annotation Cluster 41	Enrichment Score: 0.3562662226611227
Category	Term	Count	%	PValue	Genes	List Total	Pop Hits	Pop Total	Fold Enrichment	Bonferroni	Benjamini	FDR
KEGG_PATHWAY	mmu05412:Arrhythmogenic right ventricular cardiomyopathy	3	0.961538	0.385925	CACNG5, SNTA1, SNTB2	150	84	9396	2.23714	1	1	0.965517
KEGG_PATHWAY	mmu05410:Hypertrophic cardiomyopathy	3	0.961538	0.462494	CACNG5, SNTA1, SNTB2	150	98	9396	1.91755	1	1	0.965517
KEGG_PATHWAY	mmu05414:Dilated cardiomyopathy	3	0.961538	0.478182	CACNG5, SNTA1, SNTB2	150	101	9396	1.86059	1	1	0.965517
Annotation Cluster 42	Enrichment Score: 0.33860808472327236
Category	Term	Count	%	PValue	Genes	List Total	Pop Hits	Pop Total	Fold Enrichment	Bonferroni	Benjamini	FDR
GOTERM_BP_DIRECT	GO:0006486~protein glycosylation	4	1.28205	0.30165	ST8SIA1, TUSC3, ST3GAL1, GALNT10	287	137	20399	2.07523	1	1	0.99193
UP_KW_MOLECULAR_FUNCTION	KW-0328~Glycosyltransferase	4	1.28205	0.539278	PARP10, ST8SIA1, ST3GAL1, GALNT10	156	221	12130	1.40736	1	1	1
GOTERM_MF_DIRECT	GO:0016757~transferase activity, transferring glycosyl groups	4	1.28205	0.592734	PARP10, ST8SIA1, ST3GAL1, GALNT10	267	216	18787	1.30302	1	1	1
Annotation Cluster 43	Enrichment Score: 0.3277800402564483
Category	Term	Count	%	PValue	Genes	List Total	Pop Hits	Pop Total	Fold Enrichment	Bonferroni	Benjamini	FDR
GOTERM_CC_DIRECT	GO:0005576~extracellular region	32	10.2564	0.187799	CRB1, CCDC126, CDNF, PRCD, CLSTN1, LOXL4, TULP1, PLA2G7, GLB1L2, CST3, ADAMTSL1, FTH1, NRTN, FAM3C, CD34, ST3GAL1, CTSB, CHGA, COL26A1, CARTPT, MMEL1, USH2A, MMP9, POMC, COL3A1, RBP3, QPCT, COL4A3, SPARCL1, GAS6, NUCB2, HSPA1A	298	1882	21291	1.21482	1	0.972703	0.929365
UP_KW_CELLULAR_COMPONENT	KW-0964~Secreted	29	9.29487	0.420825	CRB1, CCDC126, CDNF, LOXL4, TULP1, PLA2G7, GLB1L2, CST3, ADAMTSL1, ADAMTS3, NRTN, FAM3C, ST3GAL1, CTSB, CHGA, COL26A1, CARTPT, MMEL1, USH2A, MMP9, POMC, COL3A1, RBP3, QPCT, COL4A3, SPARCL1, GAS6, NUCB2, HSPA1A	273	1766	18022	1.08405	1	0.968925	0.883432
GOTERM_CC_DIRECT	GO:0005615~extracellular space	27	8.65385	0.706222	CPM, NRN1, CDNF, LOXL4, PLA2G7, CST3, ADAMTS3, FAM3C, PROM1, CTSB, CHGA, PTGIS, RTN4RL2, CARTPT, MMEL1, MMP9, POMC, COL3A1, RBP3, COL4A3, SPARCL1, ADAM9, FAU, ALDOA, GAS6, NUCB2, HSPA1A	298	2030	21291	0.950271	1	1	0.957816
UP_KW_DOMAIN	KW-0732~Signal	59	18.9103	0.875274	CPM, TUSC3, CCDC126, ANKRD33, CLSTN1, LOXL4, LY6C1, ADAMTSL1, GABRR2, GABRR1, ADAMTS3, NRTN, FAM3C, CD34, CTSB, PTGIS, GPX4, RTN4RL2, CARTPT, OSMR, MMP9, FNDC1, RBP3, CDHR1, CDH10, COL4A3, SPARCL1, ADAM9, ALDOA, GAS6, CRB1, NRN1, CDNF, CAMK2A, CCDC107, THY1, SPG7, OAZ1, PLA2G7, GLB1L2, CST3, RDH12, DDRGK1, PROM1, EMC7, CHGA, COL26A1, PTPRN2, KCNIP2, USH2A, POMC, BST1, COL3A1, NFASC, LRIT2, LRIT1,…	205	4748	14880	0.901966	1	1	1
Annotation Cluster 44	Enrichment Score: 0.2601083276412982
Category	Term	Count	%	PValue	Genes	List Total	Pop Hits	Pop Total	Fold Enrichment	Bonferroni	Benjamini	FDR
UP_SEQ_FEATURE	REPEAT:TPR 3	3	0.961538	0.496476	PEX5L, AIP, AIPL1	294	126	22228	1.80013	1	1	0.993939
INTERPRO	IPR019734:Tetratricopeptide repeat	3	0.961538	0.517312	PEX5L, AIP, AIPL1	286	126	20793	1.73102	1	1	1
UP_SEQ_FEATURE	REPEAT:TPR 1	3	0.961538	0.541228	PEX5L, AIP, AIPL1	294	137	22228	1.65559	1	1	0.993939
UP_SEQ_FEATURE	REPEAT:TPR 2	3	0.961538	0.541228	PEX5L, AIP, AIPL1	294	137	22228	1.65559	1	1	0.993939
INTERPRO	IPR011990:Tetratricopeptide-like helical	4	1.28205	0.576819	NAPB, PEX5L, AIP, AIPL1	286	218	20793	1.334	1	1	1
UP_KW_DOMAIN	KW-0802~TPR repeat	3	0.961538	0.633722	PEX5L, AIP, AIPL1	205	156	14880	1.39587	1	1	1
Annotation Cluster 45	Enrichment Score: 0.1944005826969279
Category	Term	Count	%	PValue	Genes	List Total	Pop Hits	Pop Total	Fold Enrichment	Bonferroni	Benjamini	FDR
UP_SEQ_FEATURE	REPEAT:ANK 1	4	1.28205	0.523117	DZANK1, ANKRD33, LRRK1, ANKRD2	294	208	22228	1.45395	1	1	0.993939
UP_SEQ_FEATURE	REPEAT:ANK 2	4	1.28205	0.523117	DZANK1, ANKRD33, LRRK1, ANKRD2	294	208	22228	1.45395	1	1	0.993939
UP_SEQ_FEATURE	REPEAT:ANK 4	3	0.961538	0.568243	ANKRD33, LRRK1, ANKRD2	294	144	22228	1.57511	1	1	0.993939
UP_KW_DOMAIN	KW-0040~ANK repeat	4	1.28205	0.639727	DZANK1, ANKRD33, LRRK1, ANKRD2	205	239	14880	1.21482	1	1	1
UP_SEQ_FEATURE	REPEAT:ANK 3	3	0.961538	0.670822	ANKRD33, LRRK1, ANKRD2	294	174	22228	1.30354	1	1	0.993939
SMART	SM00248:ANK	3	0.961538	0.786892	ANKRD33, LRRK1, ANKRD2	137	224	10589	1.03516	1	1	1
INTERPRO	IPR002110:Ankyrin repeat	3	0.961538	0.82975	ANKRD33, LRRK1, ANKRD2	286	232	20793	0.940122	1	1	1
Annotation Cluster 46	Enrichment Score: 0.150783186497616
Category	Term	Count	%	PValue	Genes	List Total	Pop Hits	Pop Total	Fold Enrichment	Bonferroni	Benjamini	FDR
GOTERM_BP_DIRECT	GO:0007623~circadian rhythm	3	0.961538	0.439099	DBP, KLF9, BHLHE41	287	106	20399	2.0116	1	1	0.99193
UP_KW_BIOLOGICAL_PROCESS	KW-0090~Biological rhythms	3	0.961538	0.629648	DBP, KLF9, BHLHE41	153	152	10895	1.40544	1	1	0.933333
GOTERM_BP_DIRECT	GO:0048511~rhythmic process	3	0.961538	0.638482	DBP, KLF9, BHLHE41	287	154	20399	1.38461	1	1	0.99193
GOTERM_MF_DIRECT	GO:0000981~RNA polymerase II transcription factor activity, sequence-specific DNA binding	7	2.24359	0.998958	PURB, MEF2C, DBP, EPAS1, KLF9, BHLHE41, NRL	267	1128	18787	0.436652	1	1	1
GOTERM_MF_DIRECT	GO:0000978~RNA polymerase II core promoter proximal region sequence-specific DNA binding	7	2.24359	0.999375	MEF2C, DBP, EPAS1, KLF9, BHLHE41, NRL, PPARD	267	1175	18787	0.419186	1	1	1
Annotation Cluster 47	Enrichment Score: 0.11324171491155312
Category	Term	Count	%	PValue	Genes	List Total	Pop Hits	Pop Total	Fold Enrichment	Bonferroni	Benjamini	FDR
UP_KW_BIOLOGICAL_PROCESS	KW-0507~mRNA processing	5	1.60256	0.758259	SSU72, RALY, RRP1B, THOC5, LSM4	153	367	10895	0.970152	1	1	0.933333
GOTERM_BP_DIRECT	GO:0008380~RNA splicing	4	1.28205	0.773543	RALY, RRP1B, THOC5, LSM4	287	289	20399	0.98376	1	1	0.99193
UP_KW_BIOLOGICAL_PROCESS	KW-0508~mRNA splicing	4	1.28205	0.774527	RALY, RRP1B, THOC5, LSM4	153	290	10895	0.982195	1	1	0.933333
GOTERM_BP_DIRECT	GO:0006397~mRNA processing	5	1.60256	0.775702	SSU72, RALY, RRP1B, THOC5, LSM4	287	376	20399	0.945168	1	1	0.99193
Annotation Cluster 48	Enrichment Score: 0.11076452015822033
Category	Term	Count	%	PValue	Genes	List Total	Pop Hits	Pop Total	Fold Enrichment	Bonferroni	Benjamini	FDR
SMART	SM00326:SH3	3	0.961538	0.72888	EPS8, SLA2, SH3GL2	137	199	10589	1.16521	1	1	1
UP_SEQ_FEATURE	DOMAIN:SH3	3	0.961538	0.77372	EPS8, SLA2, SH3GL2	294	213	22228	1.06487	1	1	0.993939
UP_KW_DOMAIN	KW-0728~SH3 domain	3	0.961538	0.788492	EPS8, SLA2, SH3GL2	205	211	14880	1.03202	1	1	1
INTERPRO	IPR001452:Src homology-3 domain	3	0.961538	0.810783	EPS8, SLA2, SH3GL2	286	222	20793	0.98247	1	1	1
Annotation Cluster 49	Enrichment Score: 0.10907068675655375
Category	Term	Count	%	PValue	Genes	List Total	Pop Hits	Pop Total	Fold Enrichment	Bonferroni	Benjamini	FDR
INTERPRO	IPR019775:WD40 repeat, conserved site	3	0.961538	0.570354	WDR59, GNB1, GNB5	286	139	20793	1.56913	1	1	1
UP_SEQ_FEATURE	REPEAT:WD 7	3	0.961538	0.575748	WDR59, GNB1, GNB5	294	146	22228	1.55354	1	1	0.993939
UP_SEQ_FEATURE	REPEAT:WD	3	0.961538	0.700342	WDR59, GNB1, GNB5	294	184	22228	1.2327	1	1	0.993939
UP_SEQ_FEATURE	REPEAT:WD 6	3	0.961538	0.705976	WDR59, GNB1, GNB5	294	186	22228	1.21944	1	1	0.993939
UP_SEQ_FEATURE	REPEAT:WD 5	3	0.961538	0.799201	WDR59, GNB1, GNB5	294	225	22228	1.00807	1	1	0.993939
UP_SEQ_FEATURE	REPEAT:WD 4	3	0.961538	0.827462	WDR59, GNB1, GNB5	294	240	22228	0.945068	1	1	0.993939
UP_SEQ_FEATURE	REPEAT:WD 3	3	0.961538	0.845864	WDR59, GNB1, GNB5	294	251	22228	0.903651	1	1	0.993939
UP_SEQ_FEATURE	REPEAT:WD 1	3	0.961538	0.852102	WDR59, GNB1, GNB5	294	255	22228	0.889476	1	1	0.993939
UP_SEQ_FEATURE	REPEAT:WD 2	3	0.961538	0.852102	WDR59, GNB1, GNB5	294	255	22228	0.889476	1	1	0.993939
SMART	SM00320:WD40	3	0.961538	0.858717	WDR59, GNB1, GNB5	137	265	10589	0.875003	1	1	1
INTERPRO	IPR015943:WD40/YVTN repeat-like-containing domain	4	1.28205	0.863833	WDR59, GNB1, BBS7, GNB5	286	352	20793	0.826168	1	1	1
INTERPRO	IPR001680:WD40 repeat	3	0.961538	0.882089	WDR59, GNB1, GNB5	286	266	20793	0.819956	1	1	1
UP_KW_DOMAIN	KW-0853~WD repeat	3	0.961538	0.885367	WDR59, GNB1, GNB5	205	268	14880	0.812523	1	1	1
Annotation Cluster 50	Enrichment Score: 0.04794685675292737
Category	Term	Count	%	PValue	Genes	List Total	Pop Hits	Pop Total	Fold Enrichment	Bonferroni	Benjamini	FDR
GOTERM_MF_DIRECT	GO:0000977~RNA polymerase II regulatory region sequence-specific DNA binding	8	2.5641	0.404505	PURB, MEF2C, DBP, EPAS1, ENO1B, KLF9, ENO1, YBX3	267	428	18787	1.3152	1	1	1
GOTERM_BP_DIRECT	GO:0000122~negative regulation of transcription from RNA polymerase II promoter	15	4.80769	0.605314	MEF2C, GADD45A, EPAS1, ANKRD33, ENO1B, BHLHE41, ENO1, SLA2, YBX3, PURB, ATXN1, SAP30L, RALY, ANKRD2, PPARD	287	1043	20399	1.0222	1	1	0.99193
UP_KW_MOLECULAR_FUNCTION	KW-0010~Activator	7	2.24359	0.86945	MEF2C, DBP, EPAS1, NRL, RRP1B, PPARGC1B, PPARD	156	676	12130	0.80517	1	1	1
GOTERM_MF_DIRECT	GO:0003700~transcription factor activity, sequence-specific DNA binding	7	2.24359	0.903321	PURB, MEF2C, DBP, EPAS1, KLF9, NRL, PPARD	267	652	18787	0.755434	1	1	1
GOTERM_BP_DIRECT	GO:0045944~positive regulation of transcription from RNA polymerase II promoter	14	4.48718	0.905881	MEF2C, EPAS1, NRL, RRP1B, POMC, ATXN1, RIT2, DBP, PKM, DDRGK1, PCBP2, KLF9, PPARGC1B, PPARD	287	1263	20399	0.787865	1	1	0.99193
UP_KW_MOLECULAR_FUNCTION	KW-0678~Repressor	5	1.60256	0.936955	PURB, ATXN1, SAP30L, BHLHE41, YBX3	156	569	12130	0.683272	1	1	1
GOTERM_MF_DIRECT	GO:0001228~transcriptional activator activity, RNA polymerase II transcription regulatory region sequence-specific binding	5	1.60256	0.953571	MEF2C, DBP, EPAS1, KLF9, NRL	267	548	18787	0.642001	1	1	1
GOTERM_MF_DIRECT	GO:1990837~sequence-specific double-stranded DNA binding	5	1.60256	0.958335	MEF2C, DBP, BHLHE41, NRL, PPARD	267	559	18787	0.629368	1	1	1
GOTERM_BP_DIRECT	GO:0006355~regulation of transcription, DNA-templated	12	3.84615	0.974541	PURB, MEF2C, DBP, ATXN1, EPAS1, SAP30L, KLF9, BHLHE41, NRL, PPARGC1B, MLF2, PPARD	287	1286	20399	0.663235	1	1	0.99193
GOTERM_BP_DIRECT	GO:0045893~positive regulation of transcription, DNA-templated	6	1.92308	0.979848	MEF2C, PTGES2, EPAS1, SCAND1, PPARGC1B, PPARD	287	742	20399	0.574744	1	1	0.99193
UP_KW_MOLECULAR_FUNCTION	KW-0238~DNA-binding	14	4.48718	0.981119	MEF2C, EPAS1, BHLHE41, NRL, YBX3, PURB, ATXN1, DBP, SAP30L, PCBP2, KLF9, NUCB2, PPARD, HMGN1	156	1630	12130	0.667846	1	1	1
GOTERM_MF_DIRECT	GO:0003677~DNA binding	17	5.44872	0.991199	MEF2C, PTGES2, EPAS1, BHLHE41, NRL, YBX3, PURB, EEPD1, ATXN1, DBP, IMPDH1, SAP30L, PCBP2, KLF9, NUCB2, PPARD, HMGN1	267	1859	18787	0.643451	1	1	1
GOTERM_MF_DIRECT	GO:0043565~sequence-specific DNA binding	3	0.961538	0.993672	MEF2C, EPAS1, PPARD	267	497	18787	0.424728	1	1	1
GOTERM_BP_DIRECT	GO:0006357~regulation of transcription from RNA polymerase II promoter	12	3.84615	0.998328	PURB, MEF2C, DBP, EPAS1, KLF9, BHLHE41, NRL, ANKRD2, BBS7, TRAK1, HMGN1, PPARD	287	1616	20399	0.527797	1	1	0.998328
GOTERM_MF_DIRECT	GO:0000981~RNA polymerase II transcription factor activity, sequence-specific DNA binding	7	2.24359	0.998958	PURB, MEF2C, DBP, EPAS1, KLF9, BHLHE41, NRL	267	1128	18787	0.436652	1	1	1
GOTERM_MF_DIRECT	GO:0000978~RNA polymerase II core promoter proximal region sequence-specific DNA binding	7	2.24359	0.999375	MEF2C, DBP, EPAS1, KLF9, BHLHE41, NRL, PPARD	267	1175	18787	0.419186	1	1	1
UP_KW_BIOLOGICAL_PROCESS	KW-0805~Transcription regulation	14	4.48718	0.999523	MEF2C, EPAS1, BHLHE41, NRL, RRP1B, YBX3, PURB, ATXN1, DBP, SAP30L, KLF9, RALY, PPARGC1B, PPARD	153	1913	10895	0.521133	1	1	0.999523
UP_KW_BIOLOGICAL_PROCESS	KW-0804~Transcription	14	4.48718	0.999723	MEF2C, EPAS1, BHLHE41, NRL, RRP1B, YBX3, PURB, ATXN1, DBP, SAP30L, KLF9, RALY, PPARGC1B, PPARD	153	1968	10895	0.506569	1	1	0.999723
Annotation Cluster 51	Enrichment Score: 0.008603394375232677
Category	Term	Count	%	PValue	Genes	List Total	Pop Hits	Pop Total	Fold Enrichment	Bonferroni	Benjamini	FDR
GOTERM_BP_DIRECT	GO:0002376~immune system process	5	1.60256	0.957548	INPP5D, PCBP2, ZDHHC5, SLA2, CCDC92	287	563	20399	0.631231	1	1	0.99193
UP_KW_BIOLOGICAL_PROCESS	KW-0399~Innate immunity	3	0.961538	0.973027	PCBP2, ZDHHC5, CCDC92	153	385	10895	0.554876	1	1	0.973027
UP_KW_BIOLOGICAL_PROCESS	KW-0391~Immunity	5	1.60256	0.991779	INPP5D, PCBP2, ZDHHC5, SLA2, CCDC92	153	718	10895	0.495885	1	1	0.991779
GOTERM_BP_DIRECT	GO:0045087~innate immune response	3	0.961538	0.999738	PCBP2, ZDHHC5, CCDC92	287	746	20399	0.285831	1	1	0.999738
Annotation Cluster 52	Enrichment Score: 0.0023082529184886916
Category	Term	Count	%	PValue	Genes	List Total	Pop Hits	Pop Total	Fold Enrichment	Bonferroni	Benjamini	FDR
UP_KW_MOLECULAR_FUNCTION	KW-0217~Developmental protein	7	2.24359	0.994421	MEF2C, GPX4, EPAS1, PLEKHB1, NRL, TDRD7, FAM3C	156	1059	12130	0.513971	1	1	1
UP_KW_MOLECULAR_FUNCTION	KW-9996~Developmental protein	7	2.24359	0.994421	MEF2C, GPX4, EPAS1, PLEKHB1, NRL, TDRD7, FAM3C	156	1059	12130	0.513971	1	1	1
GOTERM_BP_DIRECT	GO:0007275~multicellular organism development	8	2.5641	0.995257	MEF2C, GPX4, EPAS1, CDH10, PLEKHB1, NRL, TDRD7, FAM3C	287	1099	20399	0.517391	1	1	0.995257

## Sheet: table S5
Table S5. Upregulated SCL NRLtargets -Chart, DAVID
Category	Term	Count	%	PValue	Genes	List Total	Pop Hits	Pop Total	Fold Enrichment	Bonferroni	Benjamini	FDR
GOTERM_BP_DIRECT	GO:0007601~visual perception	5	6.41026	0.00193415	OPN4, GNAT2, CRYBG3, MYO7A, CNNM4	70	156	20399	9.3402	0.659848	1	1
UP_SEQ_FEATURE	REGION:Disordered	55	70.5128	0.00910274	ACHE, GM5460, ZFP488, CRYBG3, WIPF1, DQX1, H2-K1, BUB1B, FBXO24, GLS, RINL, SCRN1, GNAT2, TBC1D30, SCD3, GM10097, ZFP457, TIGD4, USP43, HEG1, ARID5A, EN2, EBF2, MYO7A, DNAH7C, GEM, LCA5L, GREM1, TAL2, SLC7A8, KIFC1, IRF5, TCTA, RAPGEF5, AKAP6, IGSF9, MFSD4A, RANBP3L, EPB41L1, SPOCK1, ALX4, MAP4, SLC38A3, CAP2, OPN4, EGR3, ANKRD27, CYBRD1, ARHGAP27, NR1D1, DCLK1, DIAPH3, PARVG, NLRP10, OSBPL1A	75	13133	22228	1.24119	0.945411	1	1
GOTERM_MF_DIRECT	GO:0005096~GTPase activator activity	5	6.41026	0.0119802	RANBP3L, RINL, ANKRD27, TBC1D30, ARHGAP27	69	245	18787	5.55664	0.912368	1	1
GOTERM_MF_DIRECT	GO:0003779~actin binding	6	7.69231	0.0145785	DIAPH3, PARVG, WIPF1, EPB41L1, MYO7A, CAP2	69	398	18787	4.10465	0.948518	1	1
INTERPRO	IPR014352:FERM/acyl-CoA-binding protein, 3-helical bundle	3	3.84615	0.014771	ACBD7, EPB41L1, MYO7A	75	52	20793	15.9946	0.961572	1	1
INTERPRO	IPR027417:P-loop containing nucleoside triphosphate hydrolase	9	11.5385	0.0170056	NLRP10, GNAT2, KIFC1, DQX1, GM17949, MYO7A, GEM, DNAH7C, CHST3	75	927	20793	2.69165	0.976629	1	1
INTERPRO	IPR011993:Pleckstrin homology-like domain	6	7.69231	0.0175844	RANBP3L, WIPF1, EPB41L1, MYO7A, ARHGAP27, OSBPL1A	75	424	20793	3.92321	0.979457	1	1
UP_KW_DOMAIN	KW-0677~Repeat	24	30.7692	0.0179833	ZFP457, ZFP488, MBNL2, EGR3, ANKRD27, NEGR1, ITGA4, CRYBG3, WIPF1, HEG1, MYO7A, SLC35G1, ARHGAP27, LRRC52, IGSF9, DCLK1, GLS, RNF144B, DIAPH3, PARVG, CALU, MAP4, OSBPL1A, CNNM4	52	4508	14880	1.52345	0.238301	0.269749	0.269749
UP_SEQ_FEATURE	COMPBIAS:Polar residues	32	41.0256	0.0219785	GM5460, CRYBG3, WIPF1, BUB1B, AKAP6, IGSF9, GLS, MFSD4A, RANBP3L, RINL, EPB41L1, TBC1D30, SCD3, ALX4, MAP4, CAP2, GM10097, OPN4, EGR3, ANKRD27, USP43, HEG1, ARID5A, EN2, ARHGAP27, DCLK1, LCA5L, GREM1, DIAPH3, NLRP10, SLC7A8, KIFC1	75	6724	22228	1.41046	0.999147	1	1
UP_SEQ_FEATURE	DOMAIN:VPS9	2	2.5641	0.0328035	RINL, ANKRD27	75	10	22228	59.2747	0.999975	1	1
GOTERM_BP_DIRECT	GO:2000318~positive regulation of T-helper 17 type immune response	2	2.5641	0.0333222	NLRP10, ARID5A	70	10	20399	58.2829	1	1	1
INTERPRO	IPR003123:Vacuolar sorting protein 9	2	2.5641	0.0350318	RINL, ANKRD27	75	10	20793	55.448	0.999594	1	1
GOTERM_MF_DIRECT	GO:0015180~L-alanine transmembrane transporter activity	2	2.5641	0.0356197	SLC7A8, SLC38A3	69	10	18787	54.4551	0.999342	1	1
SMART	SM00167:VPS9	2	2.5641	0.0371687	RINL, ANKRD27	51	8	10589	51.9069	0.926724	1	1
GOTERM_CC_DIRECT	GO:0042470~melanosome	3	3.84615	0.0429038	ANKRD27, CALU, MYO7A	71	100	21291	8.9962	0.998268	1	1
GOTERM_MF_DIRECT	GO:1990837~sequence-specific double-stranded DNA binding	6	7.69231	0.0516981	MBNL2, EGR3, EN2, ALX4, IRF5, NR1D1	69	559	18787	2.92245	0.999978	1	1
GOTERM_CC_DIRECT	GO:0030425~dendrite	6	7.69231	0.0549816	ACHE, OPN4, NEGR1, NR1D1, IGSF9, CNNM4	71	626	21291	2.87418	0.999725	1	1
GOTERM_BP_DIRECT	GO:0030048~actin filament-based movement	2	2.5641	0.0559942	WIPF1, MYO7A	70	17	20399	34.284	1	1	1
GOTERM_BP_DIRECT	GO:0009791~post-embryonic development	3	3.84615	0.0561259	TAL2, HEG1, ALX4	70	113	20399	7.73666	1	1	1
GOTERM_MF_DIRECT	GO:0008179~adenylate cyclase binding	2	2.5641	0.0563884	AKAP6, CAP2	69	16	18787	34.0344	0.999992	1	1
GOTERM_CC_DIRECT	GO:0015629~actin cytoskeleton	4	5.12821	0.0583434	RINL, PARVG, WIPF1, MYO7A	71	268	21291	4.47572	0.999836	1	1
KEGG_PATHWAY	mmu05135:Yersinia infection	3	3.84615	0.06465	ITGA4, WIPF1, MAPK12	30	135	9396	6.96	0.999748	1	1
GOTERM_BP_DIRECT	GO:0002042~cell migration involved in sprouting angiogenesis	2	2.5641	0.0655496	GREM1, EGR3	70	20	20399	29.1414	1	1	1
KEGG_PATHWAY	mmu04964:Proximal tubule bicarbonate reclamation	2	2.5641	0.0658166	SLC38A3, GLS	30	22	9396	28.4727	0.999784	1	1
GOTERM_BP_DIRECT	GO:0000902~cell morphogenesis	3	3.84615	0.0698258	GREM1, GNAT2, CAP2	70	128	20399	6.83002	1	1	1
GOTERM_MF_DIRECT	GO:0008569~ATP-dependent microtubule motor activity, minus-end-directed	2	2.5641	0.0699887	KIFC1, DNAH7C	69	20	18787	27.2275	1	1	1
GOTERM_BP_DIRECT	GO:0007602~phototransduction	2	2.5641	0.0750096	OPN4, GNAT2	70	23	20399	25.3404	1	1	1
GOTERM_CC_DIRECT	GO:0072686~mitotic spindle	3	3.84615	0.080504	KIFC1, MAP4, GEM	71	143	21291	6.29105	0.999995	1	1
UP_KW_MOLECULAR_FUNCTION	KW-0009~Actin-binding	4	5.12821	0.0865405	PARVG, WIPF1, EPB41L1, MYO7A	48	270	12130	3.74383	0.953928	1	1
GOTERM_CC_DIRECT	GO:0030424~axon	5	6.41026	0.0899398	ACHE, OPN4, MAP4, IGSF9, DCLK1	71	516	21291	2.90575	0.999999	1	1
UP_KW_MOLECULAR_FUNCTION	KW-0505~Motor protein	3	3.84615	0.0902099	KIFC1, MYO7A, DNAH7C	48	130	12130	5.83173	0.959821	1	1
GOTERM_BP_DIRECT	GO:0003333~amino acid transmembrane transport	2	2.5641	0.0905671	SLC7A8, SLC38A3	70	28	20399	20.8153	1	1	1
GOTERM_MF_DIRECT	GO:0051018~protein kinase A binding	2	2.5641	0.0998872	CRYBG3, AKAP6	69	29	18787	18.7776	1	1	1

## Sheet: table S6
Table S6. Upregulated SCL NRLtargets -Clustering, DAVID
Annotation Cluster 1	Enrichment Score: 1.2196753272683392
Category	Term	Count	%	PValue	Genes	List Total	Pop Hits	Pop Total	Fold Enrichment	Bonferroni	Benjamini	FDR
GOTERM_BP_DIRECT	GO:0007601~visual perception	5	6.41026	0.00193415	OPN4, GNAT2, CRYBG3, MYO7A, CNNM4	70	156	20399	9.3402	0.659848	1	1
GOTERM_BP_DIRECT	GO:0050896~response to stimulus	3	3.84615	0.197381	OPN4, GNAT2, CNNM4	70	242	20399	3.61257	1	1	1
UP_KW_BIOLOGICAL_PROCESS	KW-0716~Sensory transduction	3	3.84615	0.574353	OPN4, GNAT2, CNNM4	44	483	10895	1.53797	1	1	1
Annotation Cluster 2	Enrichment Score: 1.079598777733146
Category	Term	Count	%	PValue	Genes	List Total	Pop Hits	Pop Total	Fold Enrichment	Bonferroni	Benjamini	FDR
GOTERM_MF_DIRECT	GO:0003779~actin binding	6	7.69231	0.0145785	DIAPH3, PARVG, WIPF1, EPB41L1, MYO7A, CAP2	69	398	18787	4.10465	0.948518	1	1
INTERPRO	IPR011993:Pleckstrin homology-like domain	6	7.69231	0.0175844	RANBP3L, WIPF1, EPB41L1, MYO7A, ARHGAP27, OSBPL1A	75	424	20793	3.92321	0.979457	1	1
GOTERM_CC_DIRECT	GO:0015629~actin cytoskeleton	4	5.12821	0.0583434	RINL, PARVG, WIPF1, MYO7A	71	268	21291	4.47572	0.999836	1	1
UP_KW_MOLECULAR_FUNCTION	KW-0009~Actin-binding	4	5.12821	0.0865405	PARVG, WIPF1, EPB41L1, MYO7A	48	270	12130	3.74383	0.953928	1	1
UP_KW_CELLULAR_COMPONENT	KW-0206~Cytoskeleton	7	8.97436	0.364329	PARVG, KIFC1, WIPF1, EPB41L1, MYO7A, MAP4, DNAH7C	67	1336	18022	1.40935	0.999988	1	1
GOTERM_CC_DIRECT	GO:0005856~cytoskeleton	5	6.41026	0.706095	PARVG, WIPF1, EPB41L1, MYO7A, MAP4	71	1441	21291	1.0405	1	1	1
Annotation Cluster 3	Enrichment Score: 0.7990661950834353
Category	Term	Count	%	PValue	Genes	List Total	Pop Hits	Pop Total	Fold Enrichment	Bonferroni	Benjamini	FDR
UP_KW_MOLECULAR_FUNCTION	KW-0505~Motor protein	3	3.84615	0.0902099	KIFC1, MYO7A, DNAH7C	48	130	12130	5.83173	0.959821	1	1
KEGG_PATHWAY	mmu04814:Motor proteins	3	3.84615	0.121914	KIFC1, MYO7A, DNAH7C	30	196	9396	4.79388	1	1	1
UP_KW_CELLULAR_COMPONENT	KW-0206~Cytoskeleton	7	8.97436	0.364329	PARVG, KIFC1, WIPF1, EPB41L1, MYO7A, MAP4, DNAH7C	67	1336	18022	1.40935	0.999988	1	1
Annotation Cluster 4	Enrichment Score: 0.7459266084107293
Category	Term	Count	%	PValue	Genes	List Total	Pop Hits	Pop Total	Fold Enrichment	Bonferroni	Benjamini	FDR
UP_SEQ_FEATURE	REPEAT:ANK	3	3.84615	0.127515	ANKRD27, OSBPL1A, GLS	75	186	22228	4.78022	1	1	1
UP_SEQ_FEATURE	REPEAT:ANK 1	3	3.84615	0.152498	ANKRD27, OSBPL1A, GLS	75	208	22228	4.27462	1	1	1
UP_SEQ_FEATURE	REPEAT:ANK 2	3	3.84615	0.152498	ANKRD27, OSBPL1A, GLS	75	208	22228	4.27462	1	1	1
UP_KW_DOMAIN	KW-0040~ANK repeat	3	3.84615	0.197445	ANKRD27, OSBPL1A, GLS	52	239	14880	3.59189	0.963092	1	1
INTERPRO	IPR002110:Ankyrin repeat	3	3.84615	0.199981	ANKRD27, OSBPL1A, GLS	75	232	20793	3.585	1	1	1
SMART	SM00248:ANK	3	3.84615	0.285703	ANKRD27, OSBPL1A, GLS	51	224	10589	2.78072	1	1	1
Annotation Cluster 5	Enrichment Score: 0.626412068765597
Category	Term	Count	%	PValue	Genes	List Total	Pop Hits	Pop Total	Fold Enrichment	Bonferroni	Benjamini	FDR
INTERPRO	IPR027417:P-loop containing nucleoside triphosphate hydrolase	9	11.5385	0.0170056	NLRP10, GNAT2, KIFC1, DQX1, GM17949, MYO7A, GEM, DNAH7C, CHST3	75	927	20793	2.69165	0.976629	1	1
GOTERM_MF_DIRECT	GO:0005524~ATP binding	10	12.8205	0.101534	NLRP10, KIFC1, DQX1, BUB1B, GM17949, MYO7A, MAPK12, DCLK1, DNAH7C, CDKL1	69	1537	18787	1.77147	1	1	1
UP_KW_MOLECULAR_FUNCTION	KW-0418~Kinase	6	7.69231	0.130394	BUB1B, GM17949, AKAP6, MAPK12, DCLK1, CDKL1	48	696	12130	2.17852	0.991351	1	1
UP_SEQ_FEATURE	ACT_SITE:Proton acceptor	6	7.69231	0.157788	USP43, BUB1B, UPB1, MAPK12, DCLK1, CDKL1	75	859	22228	2.07013	1	1	1
UP_KW_MOLECULAR_FUNCTION	KW-0723~Serine/threonine-protein kinase	4	5.12821	0.205566	BUB1B, MAPK12, DCLK1, CDKL1	48	404	12130	2.50206	0.9996	1	1
GOTERM_MF_DIRECT	GO:0004674~protein serine/threonine kinase activity	4	5.12821	0.208559	BUB1B, MAPK12, DCLK1, CDKL1	69	435	18787	2.50368	1	1	1
GOTERM_MF_DIRECT	GO:0016301~kinase activity	5	6.41026	0.217149	BUB1B, AKAP6, MAPK12, DCLK1, CDKL1	69	661	18787	2.05957	1	1	1
GOTERM_MF_DIRECT	GO:0004712~protein serine/threonine/tyrosine kinase activity	4	5.12821	0.219875	BUB1B, MAPK12, DCLK1, CDKL1	69	447	18787	2.43647	1	1	1
UP_SEQ_FEATURE	DOMAIN:Protein kinase	4	5.12821	0.25092	BUB1B, MAPK12, DCLK1, CDKL1	75	521	22228	2.27542	1	1	1
INTERPRO	IPR000719:Protein kinase, catalytic domain	4	5.12821	0.278478	BUB1B, MAPK12, DCLK1, CDKL1	75	516	20793	2.14915	1	1	1
GOTERM_MF_DIRECT	GO:0000166~nucleotide binding	9	11.5385	0.285603	NLRP10, GNAT2, DQX1, BUB1B, MYO7A, MAPK12, GEM, DCLK1, CDKL1	69	1727	18787	1.41892	1	1	1
GOTERM_MF_DIRECT	GO:0004672~protein kinase activity	4	5.12821	0.29588	BUB1B, MAPK12, DCLK1, CDKL1	69	525	18787	2.07448	1	1	1
INTERPRO	IPR011009:Protein kinase-like domain	4	5.12821	0.320385	BUB1B, MAPK12, DCLK1, CDKL1	75	559	20793	1.98383	1	1	1
UP_KW_LIGAND	KW-0547~Nucleotide-binding	11	14.1026	0.325733	NLRP10, GNAT2, KIFC1, DQX1, BUB1B, MYO7A, MAPK12, GEM, DCLK1, DNAH7C, CDKL1	32	1819	6679	1.26218	0.995985	1	1
UP_KW_LIGAND	KW-0067~ATP-binding	9	11.5385	0.325857	NLRP10, KIFC1, DQX1, BUB1B, MYO7A, MAPK12, DCLK1, DNAH7C, CDKL1	32	1412	6679	1.33036	0.995996	1	1
UP_KW_MOLECULAR_FUNCTION	KW-0808~Transferase	10	12.8205	0.343009	RNF144B, TRIM17, GSTA3, BUB1B, GM17949, AKAP6, MAPK12, DCLK1, CDKL1, CHST3	48	1956	12130	1.29196	0.999999	1	1
GOTERM_BP_DIRECT	GO:0016310~phosphorylation	4	5.12821	0.354668	BUB1B, MAPK12, DCLK1, CDKL1	70	625	20399	1.86505	1	1	1
GOTERM_BP_DIRECT	GO:0006468~protein phosphorylation	4	5.12821	0.377846	BUB1B, MAPK12, DCLK1, CDKL1	70	650	20399	1.79332	1	1	1
INTERPRO	IPR017441:Protein kinase, ATP binding site	3	3.84615	0.410491	MAPK12, DCLK1, CDKL1	75	394	20793	2.11096	1	1	1
GOTERM_MF_DIRECT	GO:0016740~transferase activity	8	10.2564	0.469201	RNF144B, TRIM17, GSTA3, BUB1B, MAPK12, DCLK1, CDKL1, CHST3	69	1782	18787	1.22234	1	1	1
SMART	SM00220:S_TKc	3	3.84615	0.541784	MAPK12, DCLK1, CDKL1	51	381	10589	1.63486	1	1	1
Annotation Cluster 6	Enrichment Score: 0.6118386053379927
Category	Term	Count	%	PValue	Genes	List Total	Pop Hits	Pop Total	Fold Enrichment	Bonferroni	Benjamini	FDR
GOTERM_MF_DIRECT	GO:1990837~sequence-specific double-stranded DNA binding	6	7.69231	0.0516981	MBNL2, EGR3, EN2, ALX4, IRF5, NR1D1	69	559	18787	2.92245	0.999978	1	1
GOTERM_MF_DIRECT	GO:0043565~sequence-specific DNA binding	5	6.41026	0.105569	EGR3, ARID5A, ALX4, IRF5, NR1D1	69	497	18787	2.73919	1	1	1
GOTERM_BP_DIRECT	GO:0045944~positive regulation of transcription from RNA polymerase II promoter	8	10.2564	0.133946	GREM1, EGR3, ARID5A, EN2, EBF2, ALX4, IRF5, NR1D1	70	1263	20399	1.84585	1	1	1
GOTERM_MF_DIRECT	GO:0001228~transcriptional activator activity, RNA polymerase II transcription regulatory region sequence-specific binding	5	6.41026	0.136847	ZFP457, EGR3, EBF2, ALX4, IRF5	69	548	18787	2.48426	1	1	1
UP_KW_MOLECULAR_FUNCTION	KW-0238~DNA-binding	10	12.8205	0.172256	TIGD4, ZFP488, EGR3, TAL2, ARID5A, EN2, EBF2, ALX4, IRF5, NR1D1	48	1630	12130	1.55036	0.998384	1	1
GOTERM_MF_DIRECT	GO:0003700~transcription factor activity, sequence-specific DNA binding	5	6.41026	0.210304	ZFP457, EBF2, ALX4, IRF5, NR1D1	69	652	18787	2.088	1	1	1
GOTERM_MF_DIRECT	GO:0003677~DNA binding	10	12.8205	0.227397	TIGD4, ZFP488, EGR3, TAL2, ARID5A, EN2, EBF2, ALX4, IRF5, NR1D1	69	1859	18787	1.46463	1	1	1
GOTERM_MF_DIRECT	GO:0000978~RNA polymerase II core promoter proximal region sequence-specific DNA binding	7	8.97436	0.251192	ZFP457, EGR3, TAL2, EN2, EBF2, IRF5, NR1D1	69	1175	18787	1.62207	1	1	1
GOTERM_MF_DIRECT	GO:0000976~transcription regulatory region sequence-specific DNA binding	3	3.84615	0.263849	ARID5A, IRF5, NR1D1	69	276	18787	2.95951	1	1	1
GOTERM_BP_DIRECT	GO:0006357~regulation of transcription from RNA polymerase II promoter	8	10.2564	0.304866	ZFP457, EGR3, TAL2, ARID5A, EN2, EBF2, ALX4, IRF5	70	1616	20399	1.44264	1	1	1
UP_KW_BIOLOGICAL_PROCESS	KW-0805~Transcription regulation	10	12.8205	0.338012	ZFP488, EGR3, TAL2, RIOX2, ARID5A, EBF2, ALX4, IRF5, NR1D1, MAPK12	44	1913	10895	1.29437	1	1	1
UP_KW_BIOLOGICAL_PROCESS	KW-0804~Transcription	10	12.8205	0.371006	ZFP488, EGR3, TAL2, RIOX2, ARID5A, EBF2, ALX4, IRF5, NR1D1, MAPK12	44	1968	10895	1.2582	1	1	1
GOTERM_MF_DIRECT	GO:0000981~RNA polymerase II transcription factor activity, sequence-specific DNA binding	6	7.69231	0.387795	EGR3, TAL2, EN2, EBF2, ALX4, IRF5	69	1128	18787	1.44827	1	1	1
GOTERM_BP_DIRECT	GO:0006355~regulation of transcription, DNA-templated	6	7.69231	0.441455	ZFP488, EN2, EBF2, ALX4, IRF5, NR1D1	70	1286	20399	1.35963	1	1	1
GOTERM_BP_DIRECT	GO:0045893~positive regulation of transcription, DNA-templated	4	5.12821	0.461329	GREM1, EBF2, IRF5, NR1D1	70	742	20399	1.57097	1	1	1
UP_KW_CELLULAR_COMPONENT	KW-0539~Nucleus	20	25.641	0.490109	TIGD4, ZFP488, MBNL2, EGR3, HARBI1, DQX1, ARID5A, EN2, BUB1B, EBF2, NR1D1, MAPK12, RANBP3L, DIAPH3, KIFC1, RIOX2, ALX4, IRF5, RAPGEF5, CDKL1	67	5047	18022	1.06592	1	1	1
UP_KW_MOLECULAR_FUNCTION	KW-0010~Activator	4	5.12821	0.49112	ARID5A, EBF2, ALX4, NR1D1	48	676	12130	1.49532	1	1	1
Annotation Cluster 7	Enrichment Score: 0.48849016916563626
Category	Term	Count	%	PValue	Genes	List Total	Pop Hits	Pop Total	Fold Enrichment	Bonferroni	Benjamini	FDR
UP_KW_CELLULAR_COMPONENT	KW-0493~Microtubule	3	3.84615	0.275022	KIFC1, MAP4, DNAH7C	67	281	18022	2.87173	0.999678	1	1
GOTERM_CC_DIRECT	GO:0005874~microtubule	3	3.84615	0.341719	KIFC1, MAP4, DNAH7C	71	368	21291	2.44462	1	1	1
UP_KW_CELLULAR_COMPONENT	KW-0206~Cytoskeleton	7	8.97436	0.364329	PARVG, KIFC1, WIPF1, EPB41L1, MYO7A, MAP4, DNAH7C	67	1336	18022	1.40935	0.999988	1	1
Annotation Cluster 8	Enrichment Score: 0.4385189426579662
Category	Term	Count	%	PValue	Genes	List Total	Pop Hits	Pop Total	Fold Enrichment	Bonferroni	Benjamini	FDR
GOTERM_BP_DIRECT	GO:0007275~multicellular organism development	6	7.69231	0.314439	HEG1, EN2, EBF2, ALX4, IGSF9, DCLK1	70	1099	20399	1.59098	1	1	1
UP_KW_MOLECULAR_FUNCTION	KW-0217~Developmental protein	6	7.69231	0.392151	HEG1, EN2, EBF2, ALX4, IGSF9, DCLK1	48	1059	12130	1.43178	1	1	1
UP_KW_MOLECULAR_FUNCTION	KW-9996~Developmental protein	6	7.69231	0.392151	HEG1, EN2, EBF2, ALX4, IGSF9, DCLK1	48	1059	12130	1.43178	1	1	1
Annotation Cluster 9	Enrichment Score: 0.4268943425538888
Category	Term	Count	%	PValue	Genes	List Total	Pop Hits	Pop Total	Fold Enrichment	Bonferroni	Benjamini	FDR
GOTERM_BP_DIRECT	GO:0002376~immune system process	4	5.12821	0.297016	NLRP10, H2-K1, ARID5A, IRF5	70	563	20399	2.07044	1	1	1
UP_KW_BIOLOGICAL_PROCESS	KW-0391~Immunity	5	6.41026	0.314103	SLC7A8, NLRP10, H2-K1, ARID5A, IRF5	44	718	10895	1.72433	1	1	1
UP_KW_BIOLOGICAL_PROCESS	KW-0399~Innate immunity	3	3.84615	0.45211	NLRP10, ARID5A, IRF5	44	385	10895	1.92946	1	1	1
GOTERM_BP_DIRECT	GO:0045087~innate immune response	4	5.12821	0.464864	TRIM17, NLRP10, ARID5A, IRF5	70	746	20399	1.56254	1	1	1
Annotation Cluster 10	Enrichment Score: 0.3562424094096533
Category	Term	Count	%	PValue	Genes	List Total	Pop Hits	Pop Total	Fold Enrichment	Bonferroni	Benjamini	FDR
GOTERM_CC_DIRECT	GO:0005886~plasma membrane	26	33.3333	0.12024	GM5460, ACHE, H2-K1, LRRC52, IGSF9, GNAT2, EPB41L1, TBC1D30, MAP4, SLC38A3, CNNM4, CAP2, OPN4, ANKRD27, NEGR1, ITGA4, HEG1, HARBI1, CYBRD1, SLC35G1, GEM, PARVG, NLRP10, SLC7A8, RAPGEF5, OSBPL1A	71	6097	21291	1.27878	1	1	1
UP_SEQ_FEATURE	CARBOHYD:N-linked (GlcNAc...) asparagine	16	20.5128	0.251195	ACHE, ORM1, OPN4, NEGR1, ITGA4, HEG1, H2-K1, LRRC52, IGSF9, GREM1, CALU, CD37, TCTA, SLC38A3, CNNM4, CHST3	75	3728	22228	1.27199	1	1	1
GOTERM_CC_DIRECT	GO:0016020~membrane	30	38.4615	0.255363	ACHE, H2-K1, LRRC52, IGSF9, MFSD4A, GNAT2, TBC1D30, SCD3, CD37, SLC38A3, CNNM4, CAP2, OPN4, ANKRD27, NEGR1, ITGA4, HEG1, EN2, CYBRD1, SLC35G1, ARHGAP27, GEM, RNF144B, PARVG, NLRP10, SLC7A8, CALU, TCTA, OSBPL1A, CHST3	71	7869	21291	1.14325	1	1	1
UP_KW_CELLULAR_COMPONENT	KW-1003~Cell membrane	17	21.7949	0.276361	ACHE, OPN4, ANKRD27, NEGR1, HEG1, CYBRD1, SLC35G1, LRRC52, IGSF9, GEM, PARVG, NLRP10, SLC7A8, TBC1D30, SLC38A3, CNNM4, CAP2	67	3718	18022	1.22989	0.999692	1	1
UP_SEQ_FEATURE	TOPO_DOM:Extracellular	11	14.1026	0.293109	OPN4, ITGA4, SLC7A8, HEG1, H2-K1, CYBRD1, CD37, TCTA, LRRC52, IGSF9, CNNM4	75	2443	22228	1.33447	1	1	1
UP_SEQ_FEATURE	TOPO_DOM:Cytoplasmic	13	16.6667	0.421236	OPN4, ITGA4, HEG1, H2-K1, CYBRD1, LRRC52, IGSF9, SLC7A8, SCD3, CD37, TCTA, CNNM4, CHST3	75	3306	22228	1.16541	1	1	1
UP_KW_DOMAIN	KW-1133~Transmembrane helix	21	26.9231	0.479437	GM5460, ZFP457, OPN4, ITGA4, HEG1, H2-K1, CYBRD1, SLC35G1, LRRC52, IGSF9, RNF144B, MFSD4A, SLC7A8, GNAT2, SCD3, SPOCK1, CD37, TCTA, SLC38A3, CNNM4, CHST3	52	5649	14880	1.06377	0.999944	1	1
UP_KW_PTM	KW-1015~Disulfide bond	14	17.9487	0.495649	ACHE, ORM1, OPN4, NEGR1, ITGA4, HEG1, H2-K1, LRRC52, IGSF9, GREM1, SLC7A8, SPOCK1, AMY1, SLC38A3	50	3342	13050	1.09336	0.999863	1	1
UP_KW_PTM	KW-0325~Glycoprotein	17	21.7949	0.514178	ACHE, ORM1, OPN4, NEGR1, ITGA4, HEG1, H2-K1, LRRC52, IGSF9, GREM1, CALU, SPOCK1, CD37, TCTA, SLC38A3, CNNM4, CHST3	50	4175	13050	1.06275	0.999916	1	1
UP_KW_DOMAIN	KW-0812~Transmembrane	21	26.9231	0.65665	GM5460, ZFP457, OPN4, ITGA4, HEG1, H2-K1, CYBRD1, SLC35G1, LRRC52, IGSF9, RNF144B, MFSD4A, SLC7A8, GNAT2, SCD3, SPOCK1, CD37, TCTA, SLC38A3, CNNM4, CHST3	52	6110	14880	0.983507	1	1	1
GOTERM_CC_DIRECT	GO:0016021~integral component of membrane	20	25.641	0.74572	GM5460, ZFP457, OPN4, ITGA4, HEG1, H2-K1, CYBRD1, SLC35G1, IGSF9, RNF144B, MFSD4A, SLC7A8, GNAT2, SCD3, SPOCK1, CD37, TCTA, SLC38A3, CNNM4, CHST3	71	6409	21291	0.935788	1	1	1
UP_KW_CELLULAR_COMPONENT	KW-0472~Membrane	31	39.7436	0.846271	GM5460, ACHE, H2-K1, LRRC52, IGSF9, MFSD4A, GNAT2, TBC1D30, SPOCK1, SCD3, CD37, SLC38A3, CNNM4, CAP2, ZFP457, OPN4, ANKRD27, NEGR1, ITGA4, HEG1, CYBRD1, SLC35G1, ARHGAP27, GEM, RNF144B, PARVG, NLRP10, SLC7A8, CALU, TCTA, CHST3	67	9185	18022	0.907843	1	1	1
UP_KW_DOMAIN	KW-0732~Signal	14	17.9487	0.873289	ACHE, ORM1, NEGR1, ITGA4, HEG1, H2-K1, LRRC52, IGSF9, GREM1, SLC7A8, CALU, SPOCK1, AMY1, RAPGEF5	52	4748	14880	0.843756	1	1	1
UP_SEQ_FEATURE	TRANSMEM:Helical	19	24.359	0.884629	GM5460, ZFP457, OPN4, ITGA4, HEG1, H2-K1, CYBRD1, SLC35G1, LRRC52, IGSF9, RNF144B, MFSD4A, GNAT2, SCD3, SPOCK1, CD37, TCTA, SLC38A3, CNNM4	75	6663	22228	0.845129	1	1	1
Annotation Cluster 11	Enrichment Score: 0.30223592132512717
Category	Term	Count	%	PValue	Genes	List Total	Pop Hits	Pop Total	Fold Enrichment	Bonferroni	Benjamini	FDR
UP_SEQ_FEATURE	ACT_SITE:Nucleophile	3	3.84615	0.322876	USP43, AMY1, UPB1	75	348	22228	2.55494	1	1	1
GOTERM_MF_DIRECT	GO:0016787~hydrolase activity	7	8.97436	0.544425	ACHE, USP43, HARBI1, DQX1, AMY1, UPB1, GLS	69	1629	18787	1.17	1	1	1
UP_KW_MOLECULAR_FUNCTION	KW-0378~Hydrolase	7	8.97436	0.70521	ACHE, USP43, HARBI1, DQX1, AMY1, UPB1, GLS	48	1778	12130	0.994915	1	1	1
Annotation Cluster 12	Enrichment Score: 0.29924950025043795
Category	Term	Count	%	PValue	Genes	List Total	Pop Hits	Pop Total	Fold Enrichment	Bonferroni	Benjamini	FDR
UP_KW_LIGAND	KW-0408~Iron	4	5.12821	0.269016	RIOX2, CYBRD1, SCD3, NR1D1	32	389	6679	2.14621	0.987563	1	1
GOTERM_MF_DIRECT	GO:0016491~oxidoreductase activity	3	3.84615	0.664159	RIOX2, CYBRD1, SCD3	69	623	18787	1.31112	1	1	1
UP_KW_MOLECULAR_FUNCTION	KW-0560~Oxidoreductase	3	3.84615	0.708276	RIOX2, CYBRD1, SCD3	48	629	12130	1.20529	1	1	1
Annotation Cluster 13	Enrichment Score: 0.2880951422050558
Category	Term	Count	%	PValue	Genes	List Total	Pop Hits	Pop Total	Fold Enrichment	Bonferroni	Benjamini	FDR
GOTERM_CC_DIRECT	GO:0005634~nucleus	24	30.7692	0.408889	ZFP457, TIGD4, ZFP488, MBNL2, EGR3, HARBI1, DQX1, ARID5A, EN2, BUB1B, EBF2, AKAP6, NR1D1, MAPK12, GEM, RANBP3L, DIAPH3, SCRN1, KIFC1, RIOX2, ALX4, IRF5, RAPGEF5, CDKL1	71	6591	21291	1.09194	1	1	1
UP_KW_CELLULAR_COMPONENT	KW-0539~Nucleus	20	25.641	0.490109	TIGD4, ZFP488, MBNL2, EGR3, HARBI1, DQX1, ARID5A, EN2, BUB1B, EBF2, NR1D1, MAPK12, RANBP3L, DIAPH3, KIFC1, RIOX2, ALX4, IRF5, RAPGEF5, CDKL1	67	5047	18022	1.06592	1	1	1
GOTERM_CC_DIRECT	GO:0005654~nucleoplasm	12	15.3846	0.682052	ZFP457, MBNL2, EGR3, NLRP10, RIOX2, ARID5A, EN2, ALX4, NR1D1, RAPGEF5, MAPK12, CDKL1	71	3674	21291	0.979444	1	1	1
Annotation Cluster 14	Enrichment Score: 0.2505277660874774
Category	Term	Count	%	PValue	Genes	List Total	Pop Hits	Pop Total	Fold Enrichment	Bonferroni	Benjamini	FDR
GOTERM_MF_DIRECT	GO:0046872~metal ion binding	17	21.7949	0.237995	ZFP457, ZFP488, MBNL2, EGR3, ITGA4, HARBI1, CYBRD1, EBF2, NR1D1, MAPK12, RNF144B, TRIM17, GNAT2, RIOX2, CALU, SCD3, AMY1	69	3655	18787	1.2664	1	1	1
UP_KW_DOMAIN	KW-0863~Zinc-finger	8	10.2564	0.258261	RNF144B, ZFP457, ZFP488, MBNL2, EGR3, TRIM17, EBF2, NR1D1	52	1513	14880	1.51304	0.988682	1	1
INTERPRO	IPR013087:Zinc finger C2H2-type/integrase DNA-binding domain	3	3.84615	0.751219	ZFP457, ZFP488, EGR3	75	749	20793	1.11044	1	1	1
UP_KW_LIGAND	KW-0479~Metal-binding	17	21.7949	0.822563	ZFP457, ZFP488, MBNL2, EGR3, ITGA4, HARBI1, CYBRD1, EBF2, NR1D1, MAPK12, RNF144B, TRIM17, GNAT2, RIOX2, CALU, SCD3, AMY1	32	3885	6679	0.913312	1	1	1
SMART	SM00355:ZnF_C2H2	3	3.84615	0.854939	ZFP457, ZFP488, EGR3	51	705	10589	0.883521	1	1	1
UP_KW_LIGAND	KW-0862~Zinc	8	10.2564	0.966799	RNF144B, ZFP457, ZFP488, MBNL2, EGR3, TRIM17, EBF2, NR1D1	32	2426	6679	0.688273	1	1	1
Annotation Cluster 15	Enrichment Score: 0.20711159174642965
Category	Term	Count	%	PValue	Genes	List Total	Pop Hits	Pop Total	Fold Enrichment	Bonferroni	Benjamini	FDR
GOTERM_MF_DIRECT	GO:0005509~calcium ion binding	5	6.41026	0.275498	HEG1, CALU, SPOCK1, AMY1, DNAH7C	69	735	18787	1.85221	1	1	1
UP_KW_PTM	KW-1015~Disulfide bond	14	17.9487	0.495649	ACHE, ORM1, OPN4, NEGR1, ITGA4, HEG1, H2-K1, LRRC52, IGSF9, GREM1, SLC7A8, SPOCK1, AMY1, SLC38A3	50	3342	13050	1.09336	0.999863	1	1
GOTERM_CC_DIRECT	GO:0005576~extracellular region	6	7.69231	0.752388	GREM1, ACHE, ORM1, CALU, SPOCK1, AMY1	71	1882	21291	0.956025	1	1	1
UP_KW_CELLULAR_COMPONENT	KW-0964~Secreted	6	7.69231	0.787477	GREM1, ACHE, ORM1, CALU, SPOCK1, AMY1	67	1766	18022	0.913879	1	1	1
GOTERM_CC_DIRECT	GO:0005615~extracellular space	6	7.69231	0.809468	GREM1, ACHE, ORM1, H2-K1, SPOCK1, AMY1	71	2030	21291	0.886325	1	1	1
UP_KW_DOMAIN	KW-0732~Signal	14	17.9487	0.873289	ACHE, ORM1, NEGR1, ITGA4, HEG1, H2-K1, LRRC52, IGSF9, GREM1, SLC7A8, CALU, SPOCK1, AMY1, RAPGEF5	52	4748	14880	0.843756	1	1	1
Annotation Cluster 16	Enrichment Score: 0.15738531670528724
Category	Term	Count	%	PValue	Genes	List Total	Pop Hits	Pop Total	Fold Enrichment	Bonferroni	Benjamini	FDR
UP_SEQ_FEATURE	TRANSMEM:Helical; Name=6	3	3.84615	0.679877	OPN4, SLC7A8, CYBRD1	75	698	22228	1.27381	1	1	1
UP_SEQ_FEATURE	TRANSMEM:Helical; Name=5	3	3.84615	0.682936	OPN4, SLC7A8, CYBRD1	75	702	22228	1.26655	1	1	1
UP_SEQ_FEATURE	TRANSMEM:Helical; Name=3	3	3.84615	0.695674	OPN4, SLC7A8, CYBRD1	75	719	22228	1.23661	1	1	1
UP_SEQ_FEATURE	TRANSMEM:Helical; Name=4	3	3.84615	0.69861	OPN4, SLC7A8, CYBRD1	75	723	22228	1.22976	1	1	1
UP_SEQ_FEATURE	TRANSMEM:Helical; Name=2	3	3.84615	0.709417	OPN4, SLC7A8, CYBRD1	75	738	22228	1.20477	1	1	1
UP_SEQ_FEATURE	TRANSMEM:Helical; Name=1	3	3.84615	0.710126	OPN4, SLC7A8, CYBRD1	75	739	22228	1.20314	1	1	1
Annotation Cluster 17	Enrichment Score: 0.0809145773170359
Category	Term	Count	%	PValue	Genes	List Total	Pop Hits	Pop Total	Fold Enrichment	Bonferroni	Benjamini	FDR
UP_SEQ_FEATURE	DOMAIN:Ig-like	3	3.84615	0.765368	NEGR1, H2-K1, IGSF9	75	824	22228	1.07903	1	1	1
INTERPRO	IPR013783:Immunoglobulin-like fold	4	5.12821	0.850897	NEGR1, H2-K1, EBF2, IGSF9	75	1304	20793	0.850429	1	1	1
INTERPRO	IPR007110:Immunoglobulin-like domain	3	3.84615	0.878029	NEGR1, H2-K1, IGSF9	75	1003	20793	0.829232	1	1	1
Annotation Cluster 18	Enrichment Score: 0.041372780586942444
Category	Term	Count	%	PValue	Genes	List Total	Pop Hits	Pop Total	Fold Enrichment	Bonferroni	Benjamini	FDR
GOTERM_CC_DIRECT	GO:0005789~endoplasmic reticulum membrane	3	3.84615	0.850244	CALU, SCD3, SLC35G1	71	1008	21291	0.89248	1	1	1
GOTERM_CC_DIRECT	GO:0005783~endoplasmic reticulum	4	5.12821	0.928485	H2-K1, CALU, SCD3, SLC35G1	71	1715	21291	0.699413	1	1	1
UP_KW_CELLULAR_COMPONENT	KW-0256~Endoplasmic reticulum	3	3.84615	0.951839	CALU, SCD3, SLC35G1	67	1269	18022	0.635899	1	1	1

## Sheet: table S7
Table S7. Upregulated Rod downregulated SCL -Chart, DAVID
Category	Term	Count	%	PValue	Genes	List Total	Pop Hits	Pop Total	Fold Enrichment	Bonferroni	Benjamini	FDR
GOTERM_CC_DIRECT	GO:0045202~synapse	8	25	0.000435357	SYNPR, RNF112, GRM5, CDH10, PDYN, SHISA9, CDH9, INSYN2A	31	1019	21291	5.392	0.0451088	0.0461479	0.0448418
GOTERM_BP_DIRECT	GO:0007043~cell-cell junction assembly	3	9.375	0.00132901	CDH10, NR1H4, CDH9	30	38	20399	53.6816	0.520064	0.469093	0.469093
GOTERM_BP_DIRECT	GO:1904646~cellular response to beta-amyloid	3	9.375	0.00169961	GRM5, VCAM1, IGF1	30	43	20399	47.4395	0.608975	0.469093	0.469093
GOTERM_CC_DIRECT	GO:0098686~hippocampal mossy fiber to CA3 synapse	3	9.375	0.00333557	SYNPR, PDYN, CDH9	31	61	21291	33.7774	0.298239	0.176785	0.171782
GOTERM_MF_DIRECT	GO:0048018~receptor agonist activity	3	9.375	0.00555785	TAFA4, IGF1, AGT	29	75	18787	25.9131	0.476128	0.64471	0.64471
GOTERM_CC_DIRECT	GO:0099013~neuronal dense core vesicle lumen	2	6.25	0.00562468	IGF1, PDYN	31	4	21291	343.403	0.450034	0.198739	0.193114
GOTERM_CC_DIRECT	GO:0045211~postsynaptic membrane	4	12.5	0.0078833	GRM5, GRM6, SHISA9, CDH9	31	292	21291	9.40831	0.567832	0.208908	0.202995
INTERPRO	IPR000162:GPCR, family 3, metabotropic glutamate receptor	2	6.25	0.0103428	GRM5, GRM6	28	8	20793	185.652	0.674644	1	1
GOTERM_BP_DIRECT	GO:0010628~positive regulation of gene expression	5	15.625	0.0109173	NR1H4, NRL, IGF1, BMP7, AGT	30	619	20399	5.49246	0.997664	1	1
GOTERM_MF_DIRECT	GO:0001640~adenylate cyclase inhibiting G-protein coupled glutamate receptor activity	2	6.25	0.0133367	GRM5, GRM6	29	9	18787	143.962	0.78933	0.773527	0.773527
GOTERM_CC_DIRECT	GO:0098978~glutamatergic synapse	5	15.625	0.0134257	GRM5, CDH10, IGF1, SHISA9, CDH9	31	663	21291	5.17954	0.761351	0.273421	0.265683
GOTERM_BP_DIRECT	GO:0008283~cell proliferation	4	12.5	0.0137642	GNB1, IGF1, BMP7, AGT	30	356	20399	7.64007	0.999524	1	1
KEGG_PATHWAY	mmu04724:Glutamatergic synapse	3	9.375	0.0138207	GRM5, GRM6, GNB1	16	114	9396	15.4539	0.751351	0.763686	0.763686
GOTERM_BP_DIRECT	GO:0060710~chorio-allantoic fusion	2	6.25	0.0141289	VCAM1, BMP7	30	10	20399	135.993	0.999612	1	1
GOTERM_CC_DIRECT	GO:0014069~postsynaptic density	4	12.5	0.0154767	RNF112, GRM5, SHISA9, INSYN2A	31	375	21291	7.32594	0.808593	0.273421	0.265683
UP_SEQ_FEATURE	CARBOHYD:N-linked (GlcNAc...) asparagine	11	34.375	0.0204609	SYNPR, GRM5, VCAM1, GRM6, FRZB, CDH10, SHISA9, BMP7, CDH9, AGT, ST6GALNAC5	31	3728	22228	2.11571	0.941118	1	1
GOTERM_MF_DIRECT	GO:0008066~glutamate receptor activity	2	6.25	0.0221323	GRM5, GRM6	29	15	18787	86.377	0.925443	0.855783	0.855783
KEGG_PATHWAY	mmu04080:Neuroactive ligand-receptor interaction	4	12.5	0.0224092	GRM5, GRM6, PDYN, AGT	16	391	9396	6.00767	0.896316	0.763686	0.763686
GOTERM_BP_DIRECT	GO:0007216~G-protein coupled glutamate receptor signaling pathway	2	6.25	0.0225135	GRM5, GRM6	30	16	20399	84.9958	0.999997	1	1
KEGG_PATHWAY	mmu04072:Phospholipase D signaling pathway	3	9.375	0.0229106	GRM5, GRM6, AGT	16	149	9396	11.8238	0.901501	0.763686	0.763686
GOTERM_BP_DIRECT	GO:0008285~negative regulation of cell proliferation	4	12.5	0.0232007	FRZB, IGF1, BMP7, AGT	30	434	20399	6.26697	0.999998	1	1
GOTERM_CC_DIRECT	GO:0008021~synaptic vesicle	3	9.375	0.0270249	SYNPR, RNF112, PDYN	31	182	21291	11.321	0.9452	0.409234	0.397652
GOTERM_BP_DIRECT	GO:0007268~chemical synaptic transmission	3	9.375	0.0294276	GRM5, GRM6, PDYN	30	189	20399	10.7931	1	1	1
GOTERM_BP_DIRECT	GO:0032496~response to lipopolysaccharide	3	9.375	0.0294276	VCAM1, ABCC8, DIO2	30	189	20399	10.7931	1	1	1
GOTERM_BP_DIRECT	GO:0035584~calcium-mediated signaling using intracellular calcium source	2	6.25	0.0308292	GRM5, VCAM1	30	22	20399	61.8152	1	1	1
INTERPRO	IPR000233:Cadherin, cytoplasmic domain	2	6.25	0.0319802	CDH10, CDH9	28	25	20793	59.4086	0.970112	1	1
GOTERM_BP_DIRECT	GO:0043410~positive regulation of MAPK cascade	3	9.375	0.0326485	GRM5, IGF1, AGT	30	200	20399	10.1995	1	1	1
GOTERM_BP_DIRECT	GO:0014902~myotube differentiation	2	6.25	0.0335859	IGF1, ANKRD2	30	24	20399	56.6639	1	1	1
GOTERM_BP_DIRECT	GO:0098609~cell-cell adhesion	3	9.375	0.035692	VCAM1, CDH10, CDH9	30	210	20399	9.71381	1	1	1
GOTERM_BP_DIRECT	GO:0010613~positive regulation of cardiac muscle hypertrophy	2	6.25	0.0377068	IGF1, AGT	30	27	20399	50.3679	1	1	1
GOTERM_BP_DIRECT	GO:0046628~positive regulation of insulin receptor signaling pathway	2	6.25	0.0377068	NR1H4, AGT	30	27	20399	50.3679	1	1	1
GOTERM_BP_DIRECT	GO:0001678~cellular glucose homeostasis	2	6.25	0.0390766	ABCC8, NR1H4	30	28	20399	48.569	1	1	1
INTERPRO	IPR027397:Catenin binding domain	2	6.25	0.0395076	CDH10, CDH9	28	31	20793	47.9101	0.987137	1	1
GOTERM_BP_DIRECT	GO:0044331~cell-cell adhesion mediated by cadherin	2	6.25	0.0404446	CDH10, CDH9	30	29	20399	46.8943	1	1	1
GOTERM_BP_DIRECT	GO:0010043~response to zinc ion	2	6.25	0.0404446	VCAM1, ABCC8	30	29	20399	46.8943	1	1	1
GOTERM_BP_DIRECT	GO:0048169~regulation of long-term neuronal synaptic plasticity	2	6.25	0.0418107	GRM5, AGT	30	30	20399	45.3311	1	1	1
UP_KW_CELLULAR_COMPONENT	KW-0770~Synapse	4	12.5	0.0422274	SYNPR, RNF112, SHISA9, INSYN2A	28	522	18022	4.93213	0.476477	0.323491	0.323491
UP_KW_CELLULAR_COMPONENT	KW-0964~Secreted	7	21.875	0.0431322	TAFA4, VCAM1, FRZB, IGF1, PDYN, BMP7, AGT	28	1766	18022	2.55125	0.483846	0.323491	0.323491
GOTERM_BP_DIRECT	GO:0099560~synaptic membrane adhesion	2	6.25	0.0431749	CDH10, CDH9	30	31	20399	43.8688	1	1	1
GOTERM_BP_DIRECT	GO:0050768~negative regulation of neurogenesis	2	6.25	0.0431749	ABCC8, BMP7	30	31	20399	43.8688	1	1	1
GOTERM_CC_DIRECT	GO:0016342~catenin complex	2	6.25	0.0441499	CDH10, CDH9	31	32	21291	42.9254	0.991657	0.584986	0.56843
INTERPRO	IPR017979:GPCR, family 3, conserved site	2	6.25	0.0457373	GRM5, GRM6	28	36	20793	41.256	0.99363	1	1
GOTERM_BP_DIRECT	GO:0061098~positive regulation of protein tyrosine kinase activity	2	6.25	0.0458977	GRM5, AGT	30	33	20399	41.2101	1	1	1
GOTERM_BP_DIRECT	GO:0051966~regulation of synaptic transmission, glutamatergic	2	6.25	0.0458977	GRM5, GRM6	30	33	20399	41.2101	1	1	1
GOTERM_BP_DIRECT	GO:0034332~adherens junction organization	2	6.25	0.048613	CDH10, CDH9	30	35	20399	38.8552	1	1	1
GOTERM_BP_DIRECT	GO:0048754~branching morphogenesis of an epithelial tube	2	6.25	0.048613	IGF1, BMP7	30	35	20399	38.8552	1	1	1
GOTERM_BP_DIRECT	GO:0016339~calcium-dependent cell-cell adhesion via plasma membrane cell adhesion molecules	2	6.25	0.0526719	CDH10, CDH9	30	38	20399	35.7877	1	1	1
GOTERM_BP_DIRECT	GO:0051924~regulation of calcium ion transport	2	6.25	0.0540212	IGF1, AGT	30	39	20399	34.8701	1	1	1
GOTERM_BP_DIRECT	GO:0098742~cell-cell adhesion via plasma-membrane adhesion molecules	2	6.25	0.0553686	CDH10, CDH9	30	40	20399	33.9983	1	1	1
GOTERM_CC_DIRECT	GO:0030425~dendrite	4	12.5	0.057096	GRM6, GNB1, PDYN, CDH9	31	626	21291	4.38854	0.998034	0.644823	0.626573
GOTERM_BP_DIRECT	GO:0048468~cell development	2	6.25	0.0580579	IGF1, BMP7	30	42	20399	32.3794	1	1	1
GOTERM_BP_DIRECT	GO:0009409~response to cold	2	6.25	0.0593998	DIO2, AGT	30	43	20399	31.6264	1	1	1
GOTERM_BP_DIRECT	GO:1904707~positive regulation of vascular smooth muscle cell proliferation	2	6.25	0.0607398	IGF1, AGT	30	44	20399	30.9076	1	1	1
GOTERM_CC_DIRECT	GO:0005886~plasma membrane	14	43.75	0.0608323	VCAM1, ABCC8, CABP2, MLC1, IGF1, SHISA9, PDYN, CDH9, GRM5, GRM6, INPP5D, CDH10, GNB1, PRKG2	31	6097	21291	1.57705	0.998709	0.644823	0.626573
UP_SEQ_FEATURE	DOMAIN:Cadherin 5	2	6.25	0.0628347	CDH10, CDH9	31	48	22228	29.8763	0.999862	1	1
UP_SEQ_FEATURE	TOPO_DOM:Cytoplasmic	9	28.125	0.0668482	SYNPR, GRM5, VCAM1, GRM6, CDH10, SHISA9, CDH9, ST6GALNAC5, TMEM35A	31	3306	22228	1.95199	0.999924	1	1
GOTERM_BP_DIRECT	GO:0007275~multicellular organism development	5	15.625	0.0682117	FRZB, CDH10, NRL, BMP7, CDH9	30	1099	20399	3.09357	1	1	1
GOTERM_BP_DIRECT	GO:0035774~positive regulation of insulin secretion involved in cellular response to glucose stimulus	2	6.25	0.0687413	ABCC8, NR1H4	30	50	20399	27.1987	1	1	1
GOTERM_BP_DIRECT	GO:0010718~positive regulation of epithelial to mesenchymal transition	2	6.25	0.0687413	BMP7, AGT	30	50	20399	27.1987	1	1	1
GOTERM_BP_DIRECT	GO:0043407~negative regulation of MAP kinase activity	2	6.25	0.0713938	BMP7, AGT	30	52	20399	26.1526	1	1	1
UP_SEQ_FEATURE	DOMAIN:Cadherin 4	2	6.25	0.071673	CDH10, CDH9	31	55	22228	26.0739	0.999962	1	1
UP_SEQ_FEATURE	DOMAIN:Cadherin 3	2	6.25	0.0729291	CDH10, CDH9	31	56	22228	25.6083	0.999969	1	1
GOTERM_BP_DIRECT	GO:0045600~positive regulation of fat cell differentiation	2	6.25	0.0753589	FRZB, IGF1	30	55	20399	24.7261	1	1	1
GOTERM_BP_DIRECT	GO:0032715~negative regulation of interleukin-6 production	2	6.25	0.0753589	INPP5D, NR1H4	30	55	20399	24.7261	1	1	1
UP_SEQ_FEATURE	DOMAIN:Cadherin 2	2	6.25	0.0766873	CDH10, CDH9	31	59	22228	24.3062	0.999982	1	1
UP_SEQ_FEATURE	DOMAIN:Cadherin 1	2	6.25	0.0766873	CDH10, CDH9	31	59	22228	24.3062	0.999982	1	1
GOTERM_BP_DIRECT	GO:0070371~ERK1 and ERK2 cascade	2	6.25	0.0793076	IGF1, AGT	30	58	20399	23.4471	1	1	1
BIOCARTA	m_biopeptidesPathway:Bioactive Peptide Induced Signaling Pathway	2	6.25	0.0817141	GNB1, AGT	4	36	1286	17.8611	0.928827	1	1
GOTERM_MF_DIRECT	GO:0044877~macromolecular complex binding	4	12.5	0.0836295	ABCC8, GNB1, NR1H4, MLC1	29	696	18787	3.72315	0.99996	1	1
UP_KW_CELLULAR_COMPONENT	KW-1003~Cell membrane	10	31.25	0.086439	GRM5, VCAM1, GRM6, INPP5D, CDH10, CABP2, PRKG2, MLC1, SHISA9, CDH9	28	3718	18022	1.73115	0.74233	0.432195	0.432195
GOTERM_BP_DIRECT	GO:0045893~positive regulation of transcription, DNA-templated	4	12.5	0.0870812	NR1H4, IGF1, BMP7, AGT	30	742	20399	3.66559	1	1	1
UP_KW_PTM	KW-0165~Cleavage on pair of basic residues	3	9.375	0.0890731	CDH10, PDYN, CDH9	26	262	13050	5.74721	0.568131	0.798055	0.798055
KEGG_PATHWAY	mmu04730:Long-term depression	2	6.25	0.0916854	PRKG2, IGF1	16	60	9396	19.575	0.999933	1	1
GOTERM_CC_DIRECT	GO:0000791~euchromatin	2	6.25	0.0992453	NR1H4, ANKRD2	31	74	21291	18.5623	0.999985	0.87735	0.852519
GOTERM_CC_DIRECT	GO:0016020~membrane	16	50	0.0996323	VCAM1, ABCC8, CABP2, DIO2, MLC1, SHISA9, CDH9, SYNPR, RNF112, GRM5, GRM6, INPP5D, CDH10, PRKG2, TMEM35A, ST6GALNAC5	31	7869	21291	1.39648	0.999985	0.87735	0.852519

## Sheet: table S8
Table S8. Upregulated Rod downregulated SCL -Clustering, DAVID
Annotation Cluster 1	Enrichment Score: 2.181960614303732
Category	Term	Count	%	PValue	Genes	List Total	Pop Hits	Pop Total	Fold Enrichment	Bonferroni	Benjamini	FDR
GOTERM_CC_DIRECT	GO:0045202~synapse	8	25	0.000435357	SYNPR, RNF112, GRM5, CDH10, PDYN, SHISA9, CDH9, INSYN2A	31	1019	21291	5.392	0.0451088	0.0461479	0.0448418
GOTERM_CC_DIRECT	GO:0014069~postsynaptic density	4	12.5	0.0154767	RNF112, GRM5, SHISA9, INSYN2A	31	375	21291	7.32594	0.808593	0.273421	0.265683
UP_KW_CELLULAR_COMPONENT	KW-0770~Synapse	4	12.5	0.0422274	SYNPR, RNF112, SHISA9, INSYN2A	28	522	18022	4.93213	0.476477	0.323491	0.323491
Annotation Cluster 2	Enrichment Score: 1.1755962331906118
Category	Term	Count	%	PValue	Genes	List Total	Pop Hits	Pop Total	Fold Enrichment	Bonferroni	Benjamini	FDR
GOTERM_MF_DIRECT	GO:0048018~receptor agonist activity	3	9.375	0.00555785	TAFA4, IGF1, AGT	29	75	18787	25.9131	0.476128	0.64471	0.64471
GOTERM_BP_DIRECT	GO:0010628~positive regulation of gene expression	5	15.625	0.0109173	NR1H4, NRL, IGF1, BMP7, AGT	30	619	20399	5.49246	0.997664	1	1
GOTERM_BP_DIRECT	GO:0008283~cell proliferation	4	12.5	0.0137642	GNB1, IGF1, BMP7, AGT	30	356	20399	7.64007	0.999524	1	1
UP_SEQ_FEATURE	CARBOHYD:N-linked (GlcNAc...) asparagine	11	34.375	0.0204609	SYNPR, GRM5, VCAM1, GRM6, FRZB, CDH10, SHISA9, BMP7, CDH9, AGT, ST6GALNAC5	31	3728	22228	2.11571	0.941118	1	1
GOTERM_BP_DIRECT	GO:0008285~negative regulation of cell proliferation	4	12.5	0.0232007	FRZB, IGF1, BMP7, AGT	30	434	20399	6.26697	0.999998	1	1
UP_KW_CELLULAR_COMPONENT	KW-0964~Secreted	7	21.875	0.0431322	TAFA4, VCAM1, FRZB, IGF1, PDYN, BMP7, AGT	28	1766	18022	2.55125	0.483846	0.323491	0.323491
UP_SEQ_FEATURE	TOPO_DOM:Cytoplasmic	9	28.125	0.0668482	SYNPR, GRM5, VCAM1, GRM6, CDH10, SHISA9, CDH9, ST6GALNAC5, TMEM35A	31	3306	22228	1.95199	0.999924	1	1
GOTERM_BP_DIRECT	GO:0045893~positive regulation of transcription, DNA-templated	4	12.5	0.0870812	NR1H4, IGF1, BMP7, AGT	30	742	20399	3.66559	1	1	1
UP_KW_DOMAIN	KW-0732~Signal	13	40.625	0.118085	VCAM1, IGF1, SHISA9, PDYN, BMP7, CDH9, AGT, SYNPR, GRM5, TAFA4, GRM6, FRZB, CDH10	28	4748	14880	1.45505	0.77863	1	1
GOTERM_CC_DIRECT	GO:0005576~extracellular region	6	18.75	0.120542	TAFA4, VCAM1, FRZB, IGF1, PDYN, BMP7	31	1882	21291	2.18961	0.999999	0.87735	0.852519
GOTERM_CC_DIRECT	GO:0005615~extracellular space	6	18.75	0.152247	TAFA4, VCAM1, FRZB, IGF1, BMP7, AGT	31	2030	21291	2.02997	1	0.87735	0.852519
GOTERM_BP_DIRECT	GO:0010468~regulation of gene expression	3	9.375	0.155218	NR1H4, IGF1, AGT	30	494	20399	4.12935	1	1	1
UP_SEQ_FEATURE	TOPO_DOM:Extracellular	6	18.75	0.228888	GRM5, VCAM1, GRM6, CDH10, SHISA9, CDH9	31	2443	22228	1.76103	1	1	1
UP_KW_PTM	KW-0325~Glycoprotein	11	34.375	0.255038	SYNPR, GRM5, VCAM1, GRM6, FRZB, CDH10, SHISA9, BMP7, CDH9, AGT, ST6GALNAC5	26	4175	13050	1.32243	0.929334	0.798055	0.798055
GOTERM_BP_DIRECT	GO:0045944~positive regulation of transcription from RNA polymerase II promoter	4	12.5	0.26625	NR1H4, NRL, IGF1, BMP7	30	1263	20399	2.1535	1	1	1
UP_KW_PTM	KW-1015~Disulfide bond	9	28.125	0.297919	GRM5, VCAM1, GRM6, FRZB, IGF1, PDYN, BMP7, AGT, ST6GALNAC5	26	3342	13050	1.35168	0.958554	0.798055	0.798055
Annotation Cluster 3	Enrichment Score: 1.141834191656373
Category	Term	Count	%	PValue	Genes	List Total	Pop Hits	Pop Total	Fold Enrichment	Bonferroni	Benjamini	FDR
KEGG_PATHWAY	mmu04724:Glutamatergic synapse	3	9.375	0.0138207	GRM5, GRM6, GNB1	16	114	9396	15.4539	0.751351	0.763686	0.763686
KEGG_PATHWAY	mmu04080:Neuroactive ligand-receptor interaction	4	12.5	0.0224092	GRM5, GRM6, PDYN, AGT	16	391	9396	6.00767	0.896316	0.763686	0.763686
KEGG_PATHWAY	mmu04072:Phospholipase D signaling pathway	3	9.375	0.0229106	GRM5, GRM6, AGT	16	149	9396	11.8238	0.901501	0.763686	0.763686
GOTERM_BP_DIRECT	GO:0007268~chemical synaptic transmission	3	9.375	0.0294276	GRM5, GRM6, PDYN	30	189	20399	10.7931	1	1	1
GOTERM_BP_DIRECT	GO:0007165~signal transduction	5	15.625	0.134357	GRM5, GRM6, GNB1, PRKG2, PDYN	30	1400	20399	2.42845	1	1	1
GOTERM_BP_DIRECT	GO:0007186~G-protein coupled receptor signaling pathway	4	12.5	0.451039	GRM5, GRM6, GNB1, AGT	30	1730	20399	1.57218	1	1	1
UP_KW_MOLECULAR_FUNCTION	KW-0807~Transducer	3	9.375	0.803411	GRM5, GRM6, GNB1	18	2028	12130	0.996877	1	1	1
Annotation Cluster 4	Enrichment Score: 0.9274396682725423
Category	Term	Count	%	PValue	Genes	List Total	Pop Hits	Pop Total	Fold Enrichment	Bonferroni	Benjamini	FDR
GOTERM_CC_DIRECT	GO:0045211~postsynaptic membrane	4	12.5	0.0078833	GRM5, GRM6, SHISA9, CDH9	31	292	21291	9.40831	0.567832	0.208908	0.202995
GOTERM_CC_DIRECT	GO:0098978~glutamatergic synapse	5	15.625	0.0134257	GRM5, CDH10, IGF1, SHISA9, CDH9	31	663	21291	5.17954	0.761351	0.273421	0.265683
GOTERM_CC_DIRECT	GO:0005886~plasma membrane	14	43.75	0.0608323	VCAM1, ABCC8, CABP2, MLC1, IGF1, SHISA9, PDYN, CDH9, GRM5, GRM6, INPP5D, CDH10, GNB1, PRKG2	31	6097	21291	1.57705	0.998709	0.644823	0.626573
UP_SEQ_FEATURE	TOPO_DOM:Cytoplasmic	9	28.125	0.0668482	SYNPR, GRM5, VCAM1, GRM6, CDH10, SHISA9, CDH9, ST6GALNAC5, TMEM35A	31	3306	22228	1.95199	0.999924	1	1
UP_KW_CELLULAR_COMPONENT	KW-1003~Cell membrane	10	31.25	0.086439	GRM5, VCAM1, GRM6, INPP5D, CDH10, CABP2, PRKG2, MLC1, SHISA9, CDH9	28	3718	18022	1.73115	0.74233	0.432195	0.432195
GOTERM_CC_DIRECT	GO:0016020~membrane	16	50	0.0996323	VCAM1, ABCC8, CABP2, DIO2, MLC1, SHISA9, CDH9, SYNPR, RNF112, GRM5, GRM6, INPP5D, CDH10, PRKG2, TMEM35A, ST6GALNAC5	31	7869	21291	1.39648	0.999985	0.87735	0.852519
UP_SEQ_FEATURE	TOPO_DOM:Extracellular	6	18.75	0.228888	GRM5, VCAM1, GRM6, CDH10, SHISA9, CDH9	31	2443	22228	1.76103	1	1	1
UP_KW_DOMAIN	KW-1133~Transmembrane helix	13	40.625	0.306065	VCAM1, ABCC8, DIO2, MLC1, SHISA9, CDH9, SYNPR, RNF112, GRM5, GRM6, CDH10, TMEM35A, ST6GALNAC5	28	5649	14880	1.22297	0.987531	1	1
UP_KW_CELLULAR_COMPONENT	KW-0472~Membrane	16	50	0.388657	VCAM1, ABCC8, CABP2, DIO2, MLC1, SHISA9, CDH9, SYNPR, RNF112, GRM5, GRM6, INPP5D, CDH10, PRKG2, TMEM35A, ST6GALNAC5	28	9185	18022	1.12121	0.999377	1	1
UP_SEQ_FEATURE	TRANSMEM:Helical	11	34.375	0.410013	SYNPR, RNF112, GRM5, VCAM1, GRM6, ABCC8, CDH10, DIO2, MLC1, SHISA9, CDH9	31	6663	22228	1.18375	1	1	1
GOTERM_CC_DIRECT	GO:0016021~integral component of membrane	11	34.375	0.415974	SYNPR, RNF112, GRM5, VCAM1, GRM6, CDH10, DIO2, MLC1, SHISA9, ST6GALNAC5, TMEM35A	31	6409	21291	1.17879	1	1	0.980952
UP_KW_DOMAIN	KW-0812~Transmembrane	13	40.625	0.431398	VCAM1, ABCC8, DIO2, MLC1, SHISA9, CDH9, SYNPR, RNF112, GRM5, GRM6, CDH10, TMEM35A, ST6GALNAC5	28	6110	14880	1.1307	0.998858	1	1
Annotation Cluster 5	Enrichment Score: 0.9034458069081575
Category	Term	Count	%	PValue	Genes	List Total	Pop Hits	Pop Total	Fold Enrichment	Bonferroni	Benjamini	FDR
GOTERM_BP_DIRECT	GO:0098609~cell-cell adhesion	3	9.375	0.035692	VCAM1, CDH10, CDH9	30	210	20399	9.71381	1	1	1
UP_KW_BIOLOGICAL_PROCESS	KW-0130~Cell adhesion	3	9.375	0.135731	VCAM1, CDH10, CDH9	16	472	10895	4.32799	0.953267	1	1
GOTERM_BP_DIRECT	GO:0007155~cell adhesion	3	9.375	0.219453	VCAM1, CDH10, CDH9	30	619	20399	3.29548	1	1	1
UP_SEQ_FEATURE	TOPO_DOM:Extracellular	6	18.75	0.228888	GRM5, VCAM1, GRM6, CDH10, SHISA9, CDH9	31	2443	22228	1.76103	1	1	1
Annotation Cluster 6	Enrichment Score: 0.8210030417295539
Category	Term	Count	%	PValue	Genes	List Total	Pop Hits	Pop Total	Fold Enrichment	Bonferroni	Benjamini	FDR
GOTERM_BP_DIRECT	GO:0007043~cell-cell junction assembly	3	9.375	0.00132901	CDH10, NR1H4, CDH9	30	38	20399	53.6816	0.520064	0.469093	0.469093
GOTERM_MF_DIRECT	GO:0005509~calcium ion binding	3	9.375	0.299976	CDH10, CABP2, CDH9	29	735	18787	2.64419	1	1	1
UP_KW_LIGAND	KW-0106~Calcium	3	9.375	0.339833	CDH10, CABP2, CDH9	10	886	6679	2.26151	0.984277	1	1
GOTERM_MF_DIRECT	GO:0046872~metal ion binding	6	18.75	0.659383	RNF112, SIAH3, CDH10, NR1H4, CABP2, CDH9	29	3655	18787	1.06347	1	1	1
UP_KW_LIGAND	KW-0479~Metal-binding	5	15.625	0.878954	RNF112, CDH10, NR1H4, CABP2, CDH9	10	3885	6679	0.859588	1	1	1
Annotation Cluster 7	Enrichment Score: 0.6235487609554727
Category	Term	Count	%	PValue	Genes	List Total	Pop Hits	Pop Total	Fold Enrichment	Bonferroni	Benjamini	FDR
GOTERM_BP_DIRECT	GO:0007275~multicellular organism development	5	15.625	0.0682117	FRZB, CDH10, NRL, BMP7, CDH9	30	1099	20399	3.09357	1	1	1
UP_KW_MOLECULAR_FUNCTION	KW-0217~Developmental protein	3	9.375	0.444373	FRZB, NRL, BMP7	18	1059	12130	1.90903	0.999999	1	1
UP_KW_MOLECULAR_FUNCTION	KW-9996~Developmental protein	3	9.375	0.444373	FRZB, NRL, BMP7	18	1059	12130	1.90903	0.999999	1	1
Annotation Cluster 8	Enrichment Score: 0.5875210559490953
Category	Term	Count	%	PValue	Genes	List Total	Pop Hits	Pop Total	Fold Enrichment	Bonferroni	Benjamini	FDR
UP_SEQ_FEATURE	TRANSMEM:Helical; Name=3	3	9.375	0.253122	GRM5, GRM6, TMEM35A	31	719	22228	2.99179	1	1	1
UP_SEQ_FEATURE	TRANSMEM:Helical; Name=4	3	9.375	0.255141	GRM5, GRM6, TMEM35A	31	723	22228	2.97524	1	1	1
UP_SEQ_FEATURE	TRANSMEM:Helical; Name=2	3	9.375	0.262715	GRM5, GRM6, TMEM35A	31	738	22228	2.91477	1	1	1
UP_SEQ_FEATURE	TRANSMEM:Helical; Name=1	3	9.375	0.263221	GRM5, GRM6, TMEM35A	31	739	22228	2.91082	1	1	1
Annotation Cluster 9	Enrichment Score: 0.11312515404275554
Category	Term	Count	%	PValue	Genes	List Total	Pop Hits	Pop Total	Fold Enrichment	Bonferroni	Benjamini	FDR
GOTERM_MF_DIRECT	GO:0046872~metal ion binding	6	18.75	0.659383	RNF112, SIAH3, CDH10, NR1H4, CABP2, CDH9	29	3655	18787	1.06347	1	1	1
UP_KW_DOMAIN	KW-0863~Zinc-finger	3	9.375	0.776013	RNF112, SIAH3, NR1H4	28	1513	14880	1.05372	1	1	1
UP_KW_LIGAND	KW-0862~Zinc	3	9.375	0.894578	RNF112, SIAH3, NR1H4	10	2426	6679	0.825927	1	1	1
Annotation Cluster 10	Enrichment Score: 0.08377844236527437
Category	Term	Count	%	PValue	Genes	List Total	Pop Hits	Pop Total	Fold Enrichment	Bonferroni	Benjamini	FDR
GOTERM_BP_DIRECT	GO:0006357~regulation of transcription from RNA polymerase II promoter	3	9.375	0.681071	NR1H4, NRL, ANKRD2	30	1616	20399	1.26231	1	1	1
UP_KW_PTM	KW-0832~Ubl conjugation	5	15.625	0.685947	RNF112, VCAM1, NR1H4, DIO2, NRL	26	2357	13050	1.06475	0.99997	0.992029	0.992029
UP_KW_CELLULAR_COMPONENT	KW-0539~Nucleus	4	12.5	0.99097	RNF112, NR1H4, NRL, ANKRD2	28	5047	18022	0.510119	1	1	1
GOTERM_CC_DIRECT	GO:0005634~nucleus	4	12.5	0.998489	RNF112, NR1H4, NRL, ANKRD2	31	6591	21291	0.416815	1	1	0.998489
